# Supplementary material for: A Case for Below-Ground Dispersal? Insights into the Biology, Ecology and Conservation of Blind Cave Spiders in the Genus Troglodiplura (Mygalomorphae: Anamidae)
Source: Insects. 2023 May 10;14(5):449. doi: 10.3390/insects14050449 (PMC10231051; doi:10.3390/insects14050449)
Supplement: Supplementary file 1 [file insects-14-00449-s001.zip]

Archive with 1 entries (1 files):
- insects-2361802-supplementary.nex
