# Supplementary material for: A Case for Below-Ground Dispersal? Insights into the Biology, Ecology and Conservation of Blind Cave Spiders in the Genus Troglodiplura (Mygalomorphae: Anamidae)
Source: Insects. 2023 May 10;14(5):449. doi: 10.3390/insects14050449 (PMC10231051; doi:10.3390/insects14050449)
Supplement: Supplementary file 1 [file insects-14-00449-s001.zip › insects-2361802-supplementary.nex]

#NEXUS
begin data;
dimensions ntax=89 nchar=5373;
format datatype=dna missing=? gap=- interleave=yes;
	matrix
	ARAMY000643_Sphodros_atlanticus	AACTTTGTATTTGATTTTGGGTGTGTGATCTGGTGTAATGGGAATATCTATAAGAGTGAT
	ARANS000021_Atypus_affinis	GACTTTATATTTTATTTTTGGGGTTTGGTCAGGGATTATAGGATTATCTATAAGAATGAT
	ARAMY002102_Ixamatus	GACGTTGTATTTGTTGTTTGGGGTATGATCTGCTATGGTAGGGACAGGAATGAGAATAAT
	ARAMYCAS539_Acanthogonatus_campanae	AAGATTGTACTTGATTTTTGGGGTTTGGTCTTCTATAATAGGAACCGCAATAAGAGTAAT
	QMBS111330_Namea	AACTTTGTATTTAATTTTTGGTGTGTGGTCAGCTATGGTGGGGACAGCGATGAGAGTAAT
	QMBS111356_Namea_brisbanensis	TACTTTATACTTGGTTTTTGGGGTTTGGTCAGCTATAGTGGGGACTGCAATGAGTGTAAT
	WAMT133310_Namea_flavomaculata	AACTTTATATTTAGTTTTTGGGGTTTGATCAGCTATAGTAGGGACCGCAATAAGAGTAAT
	QMBS111396_Namea_salanitri	AACTCTATATTTAGTTTTTGGGATTTGATCGGCTATAGTAGGGACTGCAATAAGTGTAAT
	QMBS111445_Namea	------------------------------------------------------------
	QMBS111359_Namea	GACTCTATATCTAGTTTTTGGTGTTTGGTCCGCTATAGTGGGTACAGCAATAAGAGTGAT
	QMBS111410_Namea_jimna	AACTTTATATTTAGTTTTTGGTGTTTGATCCGCTATAGTGGGTACGGCAATAAGAGTGAT
	QMBS111535_Namea_excavans	TACTTTATATTTAGTTTTTGGGGTGTGATCAGCCATGGTAGGCACTGCAATAAGTGTTAT
	QMBS111381_Namea_dahmsi	TACTTTGTATTTGGTTTTTGGTATTTGGGCTGCTATGGTGGGGACAGCGATAAGAGTTAT
	WAMT91918_Teyl_heuretes	ATCATTATATTTAATTTTTGGTGTTTGGTCAGCTATAGTGGGAACTGCCATAAGAGTTAT
	WAMT96326_Teyl_MYG053	AACTTTGTATCTGATTTTTGGGATTTGATCAGCTATAGTGGGTACAGCCATAAGAGTTAT
	QMBS86817_Aname_pallida	----------------------------------------------GCTATAAGAGTTAT
	QMBS111405_Aname	AACTTTGTATTTAATTTTTGGGGTATGGGCGGCTATGGTAGGAACGGCAATAAGAGTAAT
	WAMT98890_Aname_ellenae	AACATTATATTTAATTTTTGGTGTTTGGTCTGCAATAGTGGGTACGGCAATAAGAGTAAT
	WAMT129020_Aname_sinuata	AACTTTATATTTGATTTTTGGTGTGTGGTCAGCAATAGTTGGAACAGCTATAAGAGTTAT
	WAMT133820_Aname_grothi	AACTTTATATTTGATTTTTGGTGTCTGGTCAGCTATAGTAGGGACGGCCATAAGAGTTAT
	WAMT98767_Aname_vernonorum	GACATTATATTTAATTTTTGGGGCATGATCGGCTATAGTTGGAACTGCTATGAGAGTTAT
	WAMT53979_Aname_mccleeryorum	GACTTTGTATCTTATTTTTGGGGTATGGGCGGCTATGGTGGGGACTGCTATAAGTGTGAT
	WAMT121042_Aname_exulans	GACTTTGTATCTTATTTTTGGGGTGTGGGCGGCGATGGTGGGGACTGCTATGAGTGTAAT
	WAMT144398_Aname_mainae	AACTTTGTATCTTATTTTTGGGGTGTGGGCATCTATAGTAGGGACTGCTATAAGTGTTAT
	WAMT95409_Aname_aragog	GACTTTATATCTGATTTTTGGGGTGTGAGCGGCTATAGTAGGGACGGCTATGAGAGTGAT
	WAMT148204_Aname_salina	GACTTTATATCTGATTTTTGGGGTGTGGGCGGCCATGGTAGGAACTGCTATGAGAGTTAT
	WAMT113826_Aname_lorica	AACTTTATATTTAATTTTTGGTGTATGGGCTGCAATGGTAGGGACAGCCATAAGAGTGAT
	WAMT110261_Aname_simoneae	GACGTTGTACTTAATCTTTGGTGTGTGATCGGCCATGGTAGGGATAGCAATAAGAGTTAT
	WAMT127202_Aname_whitei	GACATTATATTTAATTTTTGGTGTGTGGTCAGCTATGGTGGGGACAGCAATGAGAGTTAT
	WAMT107182_Aname_mellosa	GACATTGTACTTAGTTTTCGGAGTGTGGTCTGCTATGGTTGGGACAGCAATAAGAGTAAT
	WAMT57563_Kwonkan_MYG343	TACTTTATATTTATTGTTCGGGGTGTGATCTGCCATGGTGGGGACTGCTATGAGAGTAAT
	WAMT145316_Kwonkan_MYG650	AACTTTGTATTTAGTATTTGGTGTGTGGTCAGCTATGGTGGGAACGGGGATGAGAGTAAT
	WAMT157120_Kwonkan_wonganensis	GACTTTATATTTAATGTTTGGGGTGTGATCTGCTATAATTGGTACGGCTATAAGAGTTAT
	WAMT132363_Kwonkan_MYG392	AACTTTGTATTTGTTGTTTGGGGTATGATCAGCTATGATTGGGACGGCTATAAGAGTGAT
	WAMT132361_Kwonkan_MYG390	AACTTTGTATTTGTTGTTTGGGGTGTGGTCTGCCATAGTAGGAACTGCTATAAGAGTTAT
	WAMT134203_Kwonkan_turriger	AACTTTGTATTTGATATTTGGGGTATGATCTGCTATGGTGGGTACTGCTATAAGAGTTAT
	WAMT108989_Hesperonatalius_maxwelli	GACTTTGTATTTAATTTTTGGGGTGTGGTCGGCTATAGTTGGGACAGCAATGAGTGTGAT
	WAMT96018_Aname_watsoni	GACTTTATATTTAATTTTTGGTGTGTGGTCTGCGATAGTGGGAACAGCTATAAGAGTAAT
	WAMT98424_Aname_marae	AACTTTATATTTAATTTTTGGGGTGTGGTCAGCTATGGTAGGGACTGCTATAAGAGTTAT
	WAMT108988_Hesperonatalius_langlandsi	TACTTTGTATTTAATTTTTGGGGTGTGGTCTGCTATGGTGGGGACGGCTATAAGAGTTAT
	QMBS111338_Stanwellia	AACTTTATATTTAGTGTTTGGTGTATGATCATCTATAGTTGGAACAGCTATAAGAGTAAT
	QMBS111428_Stanwellia	AACATTATATTTAATATTTGGGGTATGATCATCTATGGTGGGAACAGGAATAAGAGTAAT
	SAMNN28449_Stanwellia_nebulosa	AACATTATATTTAATGTTGGGAGTATGAGCATCAATGGTTGGGACTGCAATAAGTGTGAT
	WAMT132749_Kwonkan_MYG195	AACTTTATATTTATTGTTTGGAGTATGGTCGGCTATGTTGGGTACAGGGATAAGAATCAT
	WAMT88514_Kwonkan_MYG458	AACTTTATATTTAATGTTTGGGGTGTGATCTTCTATAGTGGGAACCGCTCTGAGAGTTAT
	WAMT99672_Kwonkan_MYG165	AACTTTGTATTTAGTGTTTGGGGTATGGTCAGCTATGGTAGGGACTGCTTTTAGAGTGAT
	WAMT130375_Kwonkan_MYG197	GACTTTATATTTAATTTTTGGGGTTTGGTCAGCTATGGTGGGGACGGCTTTGAGAGTAAT
	WAMT53579_Swolnpes_MYG415	GACTTTGTATTTAGTTTTTGGAATTTGGTCTTCGATGGTTGGAATGGCTATGAGAGTAAT
	WAMT78529_Teyl_MYG358	GACTTTATATTTAGTTTTTGGTATATGATCAGCGATAGTTGGAACTGCAATAAGAGTAAT
	WAMT96062_Teyl_MYG012	GACATTGTATTTTATGTTTGGGGTGTGGTCAGTTATGGTTGGTACGGCTATGAGAGTTAT
	WAMT141133_Teyl_luculentus	TACATTGTATTTGATATTTGGAGCATGGTCAGTCATAGTTGGGACAGCTATAAGAGTTAT
	WAMT137482_Teyl_damsonoides	GACACTGTATTTAATTTTTGGTGTTTGGGCAGCGATGGTGGGGACAGCTATAAGAGTTAT
	WAMT147625_Teyl_MYG354	GACCTTGTATTTGATTTTTGGTGTTTGGGCAGCGATGGTGGGTACAGCTATAAGAGTTAT
	WAMT54237_Kwonkan_MYG088	AACGTTGTATTTGTTGTTTGGGGTTTGGTCTGCTATGGTGGGGACAGCAATAAGAGTTAT
	SAMCaveN253_Troglodiplura_beirutpakbarai	AACTTTGTATTTAATTTTAGGAGTGTGGTCTGCTATGGTGGGTACGGCTATGAGAGTGAT
	SAMCaveN5896_Troglodiplura	AACTTTGTATTTAATTTTAGGAGTGTGGTCTGCTATGGTGGGTACGGCTATAAGAGTAAT
	SAMCaveN6838_Troglodiplura	AACTTTGTATTTAATTTTAGGAGTGTGGTCTGCTATGGTGGGTACGGCTATGAGAGTAAT
	WAMT97003_Swolnpes_darwini	AACAATATATTTGGTGTTTGGAGTGTGGTCTGCAATAGTTGGGACTGCTATAAGAGTAAT
	WAMT97503_Swolnpes_darwini	GACAATATATTTGATGTTTGGAGTGTGGTCTGCAATAGTTGGGACTGCTATGAGAGTAAT
	QMBS111351_Xamiatus_rubrifrons	AACTTTATATTTGTTGTTTGGGGTCTGGGCTGCGATAGTTGGAACGGCTATAAGTGTTAT
	WAMT116018_Teyl_MYG412	GTCGATGTATTTAATTTTTGGCGTTTGATCGGCGATGGTGGGGACAGCTATAAGAGTTAT
	SAMNN29525_Teyloides_bakeri	GACATTGTATCTGATCTTTGGGGTTTGGGCTGCTATAGTTGGGACAGCTATAAGTGTTAT
	WAMT72701_Proshermacha_MYG349	AACCTTATATTTGGTTTTTGGTGTGTGGGCAGCCATAATTGGTACTGCTATAAGTGTTAT
	WAMT78535_Proshermacha_MYG357	TACACTTTATTTAGTTTTTGGTGTTTGAGCAGCTATAGTGGGCACAGCTATAAGAGTTAT
	WAMT132960_Proshermacha_MYG465	AACATTATATCTAGTTTTTGGAGTTTGGGCAGCAATAGTAGGGACAGCTATAAGCGTTAT
	WAMT96060_Proshermacha_MYG468	GACATTATATCTAGTTTTTGGGGTTTGGGCAGCTATAGTGGGAACGGCTATAAGAGTGAT
	WAMT80952_Proshermacha_MYG346	GACATTGTATTTAGTTTTTGGTGTTTGGGCTGCCATAGTAGGTACAGCTATAAGCGTAAT
	WAMT132981_Proshermacha_MYG344	GACGTTGTATTTAGTTTTTGGTATTTGGGCTGCGATGGTGGGTACAGCTATAAGTGTTAT
	WAMT94765_Proshermacha_MYG469	AACATTATATTTGATATTCGGAGTGTGGGCAGCTATAGTGGGGACAGCGATAAGATTAAT
	WAMT131982_Proshermacha_MYG467	CACATTATATTTGGTTTTTGGGGTTTGAGCAGCAATAGTGGGCATGGCTATGAGTGTTAT
	WAMT72687_Chenistonia_MYG348	AACACTTTATTTAATTTTTGGGGTGTGGTCTGCTATAGTAGGGACTGCTATAAGATTGAT
	WAMT81018_Chenistonia_MYG348	AACGCTTTATTTAATTTTTGGGGTGTGATCCGCTATAGTAGGGACTGCTATAAGATTGAT
	WAMT81017_Chenistonia_MYG348	AACACTTTATTTAATTTTTGGGGTGTGATCCGCTATAGTAGGGACTGCTATAAGATTGAT
	WAMT129260_Cethegus_fugax	AACATTATATATAATTTTTGGAATTTGGTCTTCAATAATAGGAACTGCGATAAGAGTAAT
	Hypochilus_pococki	------------------------------------------------------------
	QMBS111473_Aname	------------------------------------------------------------
	WAMT114056_Swolnpes_MYG234	------------------------------------------------------------
	WAMT132903_Proshermacha_MYG471	------------------------------------------------------------
	WAMT16804_Teyl_vancouveri	------------------------------------------------------------
	ZSMA20170069_Linothele	------------------------------------------------------------
	QMBS111386_Porrhothele	------------------------------------------------------------
	AMKS30823_Troglodiplura_beirutpakbarai	------------------------------------------------------------
	QMBS111402_Aname	------------------------------------------------------------
	WAMT110142_Aname_phillipae	------------------------------------------------------------
	ARAMY002094_Kiama_lachrymoides	------------------------------------------------------------
	QMBS111388_Stanwellia	------------------------------------------------------------
	ARAMY002283_Atypus_snetsingeri	------------------------------------------------------------
	QMBS111284_Xamiatus	------------------------------------------------------------
	ARAMY002084_Australothele_jamiesoni	------------------------------------------------------------
	ARAMY000643_Sphodros_atlanticus	TATTCGAATAGAATTGTCACATTTGGGAAAGTTTTTAGGTGATGATCATTTATATAATGT
	ARANS000021_Atypus_affinis	TATTCGAATGGAGTTAGGAATGTTGGGGAGATTTTTAGGAAATGATCATTTATATAATGT
	ARAMY002102_Ixamatus	TATTCGAACCGAATTAGGTCAAGTAGGGAGATTGTTGGGAGATGACCATTTGTATAATGT
	ARAMYCAS539_Acanthogonatus_campanae	TATCCGAACTGAGTTGGGGCAGGTAGGAAGATTGTTGGGTGATGATCATTTGTATAATGT
	QMBS111330_Namea	TATTCGTACTGAATTGGGCCAGGTGGGAAGATTGTTAGGGGATGACCATTTATATAATGT
	QMBS111356_Namea_brisbanensis	TATTCGGACAGAACTTGGGCAGGTAGGAAGACTATTAGGGGATGATCATTTGTATAATGT
	WAMT133310_Namea_flavomaculata	TATTCGAACAGAGCTTGGGCAAGTAGGGAGATTGTTGGGTGATGACCATCTTTATAATGT
	QMBS111396_Namea_salanitri	TGTTCGAACAGAGCTTGGACAAGTAGGAAGTTTATTAGGTGATGATCATTTATATAATGT
	QMBS111445_Namea	-------------------------------------------GACCATTTGTATAATGT
	QMBS111359_Namea	TATTCGAACTGAGTTAGGACAAGTAGGGAGATTATTAGGTGATGATCACTTATATAATGT
	QMBS111410_Namea_jimna	TATTCGGACTGAGCTAGGACAAGTGGGAAGATTGTTGGGTGATGATCATCTTTATAATGT
	QMBS111535_Namea_excavans	TATTCGTACAGAATTGGGGCAAGTAGGAAGTTTATTGGGGGATGATCATTTATATAATGT
	QMBS111381_Namea_dahmsi	CATTCGAACAGAATTAGGACAGGTGGGGAGATTATTGGGGGATGACCATTTATATAATGT
	WAMT91918_Teyl_heuretes	TATTCGAACAGAGTTGGGACAAGTGGGAAGATTGTTAGGTGATGACCATCTTTATAATGT
	WAMT96326_Teyl_MYG053	TATTCGGACAGAGTTAGGGCAAGTAGGGAGATTATTAGGTGATGATCATTTATATAATGT
	QMBS86817_Aname_pallida	TATTCGTACTGAATTGGGACAGGTTGGAAGTTTTTTGGGTGATGATCATTTGTATAATGT
	QMBS111405_Aname	TATTCGTACAGAGTTGGGGCAGGTGGGGAGATTTTTAGGTGATGATCAATTATATAATGT
	WAMT98890_Aname_ellenae	TATTCGAACAGAGTTGGGTCAGGTGGGTAGATTGTTGGGGGATGATCATTTATATAATGT
	WAMT129020_Aname_sinuata	TATTCGTACAGAGTTAGGGCAGGTTGGAAGATTGTTGGGGGATGATCATTTATATAATGT
	WAMT133820_Aname_grothi	TATTCGTACGGAATTAGGGCAGGTGGGGAGATTGTTGGGGGATGATCATTTGTATAATGT
	WAMT98767_Aname_vernonorum	TATTCGTACTGAATTGGGGCAGGTTGGTAGATTTTTAGGGGATGATCATTTGTATAATGT
	WAMT53979_Aname_mccleeryorum	TATTCGAACTGAGTTGGGACAAGTGGGGAGATTGTTGGGGGATGATCATTTGTATAATGT
	WAMT121042_Aname_exulans	TATCCGGACTGAGTTGGGGCAAGTGGGGAGATTGTTAGGGGATGATCATTTGTATAATGT
	WAMT144398_Aname_mainae	TATTCGAACGGAGTTGGGGCAGGTGGGGAGATTGCTGGGGGATGACCATTTGTATAACGT
	WAMT95409_Aname_aragog	TATTCGAACGGAACTGGGGCAAGTAGGAAGATTGATGGGGGATGATCATTTGTATAATGT
	WAMT148204_Aname_salina	TATTCGAACGGAATTGGGGCAGGTGGGTAGATTATTAGGGGATGATCATTTGTATAATGT
	WAMT113826_Aname_lorica	TATTCGGACGGAGTTAGGGCAGGTGGGGAGATTATTGGGTGATGATCATTTATATAATGT
	WAMT110261_Aname_simoneae	TATTCGTACAGAATTAGGGCAGGTAGGTAGATTTTTAGGTGATGATCATTTGTATAATGT
	WAMT127202_Aname_whitei	TATTCGCACAGAATTGGGGCAGGTGGGTAGTTTTTTGGGGGATGATCATTTGTATAATGT
	WAMT107182_Aname_mellosa	TATTCGGATGGAATTAGGGCAGGTAGGAAGATTTTTAGGTGATGATCATTTGTATAATGT
	WAMT57563_Kwonkan_MYG343	TATTCGTATAGAATTGGGGCAGGGGGGGAGATTGTTGGGTGATGATCATTTGTATAATGT
	WAMT145316_Kwonkan_MYG650	TATTCGTACTGAATTGGGTCAGGTGGGGAGATTGTTGGGGGATGATCATTTGTATAATGT
	WAMT157120_Kwonkan_wonganensis	TATTCGGATGGAGTTGGGGCAGGTAGGGAGAATAATGGGTGATGATCATTTGTATAATGT
	WAMT132363_Kwonkan_MYG392	TATTCGGATGGAGTTGGGACAGGTTAGAAGATTGTTGGGTGATGATCATTTGTATAATGT
	WAMT132361_Kwonkan_MYG390	TATTCGAACAGAGTTGGGACAGATGGGGAGATTATTAGGTGATGATCATTTATATAATGT
	WAMT134203_Kwonkan_turriger	TGTACGCACAGAGTTGGGTCAAGTTGGGAGATTATTAGGAGATGATCATTTGTATAATGT
	WAMT108989_Hesperonatalius_maxwelli	TATTCGTACTGAGTTAGGGCAGGTGGGTAGATTTTTGGGTGATGATCATTTATATAATGT
	WAMT96018_Aname_watsoni	TATTCGAACTGAATTGGGGCAGGTAGGGAGATTGTTAGGGGATGATCATTTGTATAATGT
	WAMT98424_Aname_marae	TATTCGTACTGAGTTGGGGCAGGTAGGAAGTTTTTTGGGAGATGATCATCTTTATAACGT
	WAMT108988_Hesperonatalius_langlandsi	TATTCGTACCGAGCTGGGGCAGGTAGGAAGATTTTTAGGGGATGATCATCTTTATAATGT
	QMBS111338_Stanwellia	TATTCGGACTGAACTAGGACAAGTAGGAAGATTATTAGGGGATGATCATTTGTATAACGT
	QMBS111428_Stanwellia	TATTCGAACTGAATTAGGACAAGTAGGAAGATTGTTAGGTGATGATCATTTATATAATGT
	SAMNN28449_Stanwellia_nebulosa	TATTCGAACTGAATTAGGACAAGTTGGGAGACTTTTAGGGGATGATCATCTTTATAATGT
	WAMT132749_Kwonkan_MYG195	TATTCGAACGGAGCTTGGACAGGTTGGGAGATTGTTAGGTGATGATCATTTATATAATGT
	WAMT88514_Kwonkan_MYG458	TATGCGGGTAGAGCTGGGTCGGGTAGGAAGAATGATGGGTGATGATCACTTGTATAATGT
	WAMT99672_Kwonkan_MYG165	TTTGCGAATGGAATTGGGGCGTGTGGGGAGATTGTTAGGTGAAGATCATTTGTATAATGT
	WAMT130375_Kwonkan_MYG197	TTTGCGTGTAGAGTTGGGGCATGTAGGGAGATTGTTGGGTGATGATCACTTGTATAATGT
	WAMT53579_Swolnpes_MYG415	TATTCGTGTAGAGTTGGGGCAAGTGGGAAGATTGTTTGGTGATGATCACTTGTATAATGT
	WAMT78529_Teyl_MYG358	TATTCGAACGGAGTTAGGACAGTCAGGAAGATTATTAGGGGATGATCATCTTTATAATGT
	WAMT96062_Teyl_MYG012	TATTCGTGCTGAATTGGGGCAAGTTGGAAGTTTGTTGGGGGATGACCATTTGTATAATGT
	WAMT141133_Teyl_luculentus	TATTCGTACTGAGCTAGGACAGGTGGGTAGATTGTTAGGGGATGATCATTTATATAATGT
	WAMT137482_Teyl_damsonoides	CATTCGGACTGAACTGGGGCAAGTAGGGGGATTATTAGGGGATGATCATTTGTATAATGT
	WAMT147625_Teyl_MYG354	CATTCGAACTGAGCTAGGACAAGTAGGGAGATTATTAGGGGATGATCATTTATATAATGT
	WAMT54237_Kwonkan_MYG088	TGTGCGAACTGAGCTTGGGCAGGTTGGAAGATTATTAGGAGATGATCATTTGTATAATGT
	SAMCaveN253_Troglodiplura_beirutpakbarai	TGTTCGTACGGAGTTGGGTCAGGTGGGTAGATTGTTAGGGGATGATCATTTGTATAATGT
	SAMCaveN5896_Troglodiplura	TGTTCGTACGGAGTTGGGTCAGGTGGGTAGATTGTTAGGGGATGATCATTTGTATAATGT
	SAMCaveN6838_Troglodiplura	TGTTCGTACGGAGTTGGGTCAGGTGGGTAGATTGTTAGGGGATGATCATTTGTATAATGT
	WAMT97003_Swolnpes_darwini	TGTGCGGACTGAATTGGGACAGGTTGGTAGATTGTTAGGTGATGACCATTTGTATAATGT
	WAMT97503_Swolnpes_darwini	TGTGCGAACTGAATTGGGACAGGTTGGTAGATTGTTAGGTGATGATCATTTGTATAATGT
	QMBS111351_Xamiatus_rubrifrons	TATTCGAACGGAGCTTGGACAAGTTGGAAGATTATTGGGTGATGATCATTTGTACAATGT
	WAMT116018_Teyl_MYG412	TATTCGTACTGAGTTAGGTCAGGTGGGGAGATTGCTAGAAAATGATCATTTATATAACGT
	SAMNN29525_Teyloides_bakeri	TATTCGAACCGAATTGGGGCAGGTTGGTAGCTTGTTAGGGGATGATCATTTATATAATGT
	WAMT72701_Proshermacha_MYG349	CATTCGAACAGAGTTGGGGCAAGTGGGTAGTTTATTAGGTGATGATCATTTGTATAATGT
	WAMT78535_Proshermacha_MYG357	TATTCGAACAGAGTTAGGGCAAGTGGGGAGATTACTAGGCGATGATCATCTATATAATGT
	WAMT132960_Proshermacha_MYG465	TATTCGGACAGAGTTGGGGCAAGTAGGGAGTTTGTTAGGGGATGATCATTTATATAATGT
	WAMT96060_Proshermacha_MYG468	TATTCGTACAGAGCTAGGACAGGTAGGAAGTTTGTTAGGGGATGACCATTTGTATAATGT
	WAMT80952_Proshermacha_MYG346	TATTCGAACAGAATTAGGGCAGGTGGGTAGTTTGTTGGGTGATGACCATTTATATAATGT
	WAMT132981_Proshermacha_MYG344	TATTCGAACAGAATTAGGGCAGGTGGGTAGTCTGCTAGGTGATGACCATCTTTATAACGT
	WAMT94765_Proshermacha_MYG469	TATTCGTACGGAATTGGGTCAGGTGGGGAGATTGTTGGGGGATGATCATTTATATAATGT
	WAMT131982_Proshermacha_MYG467	TATTCGTACTGAATTAGGACAAGTAGGAAGCTTGTTGGGTGATGATCATCTTTATAATGT
	WAMT72687_Chenistonia_MYG348	TATTCGAACAGAGTTAGGTCAAGTAGGGAGTTTATTAGGTGATGATCATTTATATAATGT
	WAMT81018_Chenistonia_MYG348	TATTCGAACAGAGTTAGGTCAAGTAGGGAGTTTATTAGGTGATGACCATTTATATAATGT
	WAMT81017_Chenistonia_MYG348	TATTCGAACAGAGTTGGGTCAAGTAGGGAGTTTATTAGGTGATGACCATTTATATAATGT
	WAMT129260_Cethegus_fugax	TATTCGGGTAGAATTAGGTCAATTAGGGAGATTGTTAGGAGATGATCATTTGTATAATGT
	Hypochilus_pococki	------------------------------------------------------------
	QMBS111473_Aname	------------------------------------------------------------
	WAMT114056_Swolnpes_MYG234	------------------------------------------------------------
	WAMT132903_Proshermacha_MYG471	------------------------------------------------------------
	WAMT16804_Teyl_vancouveri	------------------------------------------------------------
	ZSMA20170069_Linothele	------------------------------------------------------------
	QMBS111386_Porrhothele	------------------------------------------------------------
	AMKS30823_Troglodiplura_beirutpakbarai	------------------------------------------------------------
	QMBS111402_Aname	------------------------------------------------------------
	WAMT110142_Aname_phillipae	------------------------------------------------------------
	ARAMY002094_Kiama_lachrymoides	------------------------------------------------------------
	QMBS111388_Stanwellia	------------------------------------------------------------
	ARAMY002283_Atypus_snetsingeri	------------------------------------------------------------
	QMBS111284_Xamiatus	------------------------------------------------------------
	ARAMY002084_Australothele_jamiesoni	------------------------------------------------------------
	ARAMY000643_Sphodros_atlanticus	ATTAGTAACTAGTCATGCTTTTGTGATAATTTTTTTTATAGTTATGCCTATAATGATAGG
	ARANS000021_Atypus_affinis	GATTGTTACTAGACATGCTTTTGTTATAATTTTTTTTATAGTGATGCCTATTATAATAGG
	ARAMY002102_Ixamatus	TATTGTCACTGCGCATGCTTTAATTATGATTTTTTTTATGGTTATACCAATTATAATTGG
	ARAMYCAS539_Acanthogonatus_campanae	TATTGTTACAGCTCATGCATTGGTTATAATTTTTTTTATAGTTATACCAATTTTAATTGG
	QMBS111330_Namea	TGTTGTCACTGCTCATGCTTTGGTAATGATTTTTTTCATGGTGATGCCTATTATAATTGG
	QMBS111356_Namea_brisbanensis	TATTGTGACAGCTCATGCTTTGGTAATAATTTTTTTTATAGTGATACCTATTATGATCGG
	WAMT133310_Namea_flavomaculata	TATTGTGACAGCTCATGCTTTAGTAATAATTTTTTTTATAGTGATACCTATTATGATTGG
	QMBS111396_Namea_salanitri	TATTGTGACAGCCCATGCTTTGGTAATAATTTTTTTTATAGTTATACCTATTATGATTGG
	QMBS111445_Namea	TATTGTGACAGCTCATGCTTTAGTGATAATTTTTTTTATAGTGATACCAATTATAATTGG
	QMBS111359_Namea	AATTGTGACGGCTCATGCTTTAGTAATGATTTTTTTTATGGTTATACCTATTATAATTGG
	QMBS111410_Namea_jimna	AATTGTAACAGCTCATGCTTTAGTGATAATTTTTTTTATGGTGATGCCTATTATAATTGG
	QMBS111535_Namea_excavans	TATTGTTACAGCTCATGCCTTAGTAATAATTTTTTTTATAGTGATGCCTATTATAATTGG
	QMBS111381_Namea_dahmsi	TATTGTCACGGCTCATGCTTTGGTGATAATCTTTTTTATGGTGATGCCTATTATGATTGG
	WAMT91918_Teyl_heuretes	TATTGTGACTGCTCATGCTCTAGTGATGATTTTTTTTATAGTGATACCAATTATAATTGG
	WAMT96326_Teyl_MYG053	TATTGTTACTGCCCATGCTTTAATCATGATTTTTTTTATAGTGATGCCTATTATAATTGG
	QMBS86817_Aname_pallida	GGTGGTGACAGCGCATGCTTTAGTAATGATTTTTTTTATAGTTATGCCCATTATGATTGG
	QMBS111405_Aname	GGTAGTAACAGCGCATGCTTTGGTAATGATTTTTTTTATAGTTATGCCTATTATAATTGG
	WAMT98890_Aname_ellenae	TGTAGTAACGGCTCATGCGTTAGTGATAATTTTTTTTATAGTTATGCCTATTATAATTGG
	WAMT129020_Aname_sinuata	TGTGGTGACTGCTCATGCGTTAGTAATGATTTTTTTTATAGTGATACCAATTATGATTGG
	WAMT133820_Aname_grothi	TGTAGTAACGGCACATGCTTTAGTGATGATTTTTTTTATAGTGATACCTATTATAATTGG
	WAMT98767_Aname_vernonorum	TGTAGTGACGGCCCATGCTTTAGTAATGATTTTTTTTATAGTTATGCCTATCATAATTGG
	WAMT53979_Aname_mccleeryorum	AGTGGTTACGGCTCATGCATTGGTGATAATTTTTTTTATAGTGATACCGATTATAATTGG
	WAMT121042_Aname_exulans	AGTAGTCACGGCGCATGCATTGGTGATGATTTTTTTTATAGTGATACCAATCATAATCGG
	WAMT144398_Aname_mainae	TGTAGTTACGGCCCATGCTTTGGTAATGATTTTTTTTATAGTAATGCCTATTATAATTGG
	WAMT95409_Aname_aragog	GGTTGTTACTGCGCATGCTTTGGTGATGATTTTTTTTATAGTGATGCCAATCATAATTGG
	WAMT148204_Aname_salina	TGTGGTGACAGCTCACGCTTTAGTAATAATTTTTTTTATAGTGATACCTATTATAATTGG
	WAMT113826_Aname_lorica	GGTGGTTACTGCTCATGCTTTAGTAATAATTTTTTTTATGGTGATACCAATCATGATTGG
	WAMT110261_Aname_simoneae	GGTTGTTACGGCTCATGCTTTGGTAATGATCTTTTTTATAGTGATGCCAATTATGATTGG
	WAMT127202_Aname_whitei	TATTGTTACGGCCCATGCTTTAGTGATGATTTTTTTTATGGTGATACCTATTATGATTGG
	WAMT107182_Aname_mellosa	GGTTGTAACTGCCCATGCTTTAGTGATAATTTTTTTTATAGTTATACCAATTATAATTGG
	WAMT57563_Kwonkan_MYG343	TATGGTGACGGCTCATGCTTTAGTGATGATTTTTTTTATGGTTATGCCTATTATAATTGG
	WAMT145316_Kwonkan_MYG650	AATAGTGACGGCCCATGCTTTAGTTATGATTTTTTTTATAGTAATGCCTATTATAATTGG
	WAMT157120_Kwonkan_wonganensis	TATGGTCACTGCTCATGCTTTAGTGATGATTTTTTTTATAGTGATGCCTATTATGATTGG
	WAMT132363_Kwonkan_MYG392	CATGGTGACGGCGCATGCTTTAGTGATGATTTTTTTTATGGTGATGCCTATCATAATTGG
	WAMT132361_Kwonkan_MYG390	TGTGGTTACTGCTCATGCGTTAGTGATGATTTTTTTTATAGTGATGCCTATTATAATTGG
	WAMT134203_Kwonkan_turriger	AATAGTAACGGCGCATGCTTTGGTGATGATTTTTTTTATAGTGATGCCTATTATGATTGG
	WAMT108989_Hesperonatalius_maxwelli	TGTTGTAACGGCCCATGCTTTAGTTATAATTTTTTTTATGGTTATGCCTATTATAATTGG
	WAMT96018_Aname_watsoni	GGTTGTAACGGCCCATGCTTTAGTTATAATTTTTTTTATGGTAATGCCTATTATAATCGG
	WAMT98424_Aname_marae	TATTGTTACAGCTCATGCACTAGTGATAATTTTTTTTATAGTGATACCGATCATGATTGG
	WAMT108988_Hesperonatalius_langlandsi	TGTTGTTACAGCTCATGCTTTAGTGATGATTTTTTTCATGGTTATGCCAATTATAATTGG
	QMBS111338_Stanwellia	TATTGTTACAGCACATGCTTTAGTTATGATTTTTTTTATAGTTATGCCTATTATAATTGG
	QMBS111428_Stanwellia	AATTGTTACTGCACATGCTTTAGTAATAATTTTTTTTATAGTCATGCCAATCATAATTGG
	SAMNN28449_Stanwellia_nebulosa	TATTGTAACAGCTCATGCTTTAGTAATAATTTTTTTTATAGTTATACCAATTATAATTGG
	WAMT132749_Kwonkan_MYG195	TGTTGTTACAGCTCATGCTTTAGTAATAATTTTTTTTATAGTAATGCCAATTATGATTGG
	WAMT88514_Kwonkan_MYG458	TGTGGTTACAGCACATGCTTTAGTTATGATTTTTTTTATGGTTATGCCTATAATAATTGG
	WAMT99672_Kwonkan_MYG165	TTTGGTTACTGCTCATGCTTTAGTTATGATTTTTTTTATGGTTATGCCTATTATGATTGG
	WAMT130375_Kwonkan_MYG197	TATGGTGACGGCTCATGCTTTGGTAATGATTTTTTTTATGGTTATGCCTATTATAATTGG
	WAMT53579_Swolnpes_MYG415	GATTGTAACAGCTCATGCTTTAGTAATGATTTTTTTTATGGTTATGCCAATTATAATTGG
	WAMT78529_Teyl_MYG358	TATTGTTACAGCTCATGCATTAGTTATGATTTTTTTTATAGTTATACCAATTATAATTGG
	WAMT96062_Teyl_MYG012	AGTTGTTACTGCTCATGCACTGGTAATAATTTTTTTTGTAGTTATACCTATCATAATTGG
	WAMT141133_Teyl_luculentus	GATTGTTACGGCCCATGCATTGGTGATAATTTTTTTTGTAGTGATGCCTATTATGATTGG
	WAMT137482_Teyl_damsonoides	GATTGTTACTGCGCATGCTTTAGTGATGATTTTTTTTATAGTTATGCCTATTATGATTGG
	WAMT147625_Teyl_MYG354	GGTTGTTACGGCTCATGCTTTAGTGATAATTTTTTTTATAGTTATGCCGATTATGATTGG
	WAMT54237_Kwonkan_MYG088	TATGGTAACTGCTCATGCTTTGGTGATGATTTTTTTTATGGTTATGCCCATTATGATTGG
	SAMCaveN253_Troglodiplura_beirutpakbarai	TATTGTTACTGCTCATGCTTTAGTTATAATTTTTTTTATAGTTATGCCTATTATGATTGG
	SAMCaveN5896_Troglodiplura	TATTGTTACTGCTCATGCTTTAGTTATAATTTTTTTTATAGTTATGCCTATTATGATTGG
	SAMCaveN6838_Troglodiplura	TATTGTTACTGCTCATGCTTTAGTTATAATTTTTTTTATAGTTATGCCTATTATGATTGG
	WAMT97003_Swolnpes_darwini	TATTGTGACGGCTCATGCTTTAGTAATGATTTTTTTTATGGTGATGCCAATTATGATTGG
	WAMT97503_Swolnpes_darwini	TATTGTGACGGCGCATGCTTTAGTAATGATTTTTTTTATGGTTATGCCAATTATGATTGG
	QMBS111351_Xamiatus_rubrifrons	AATTGTAACTGCACATGCTTTAGTGATGATTTTTTTTATGGTTATGCCTATTATGATTGG
	WAMT116018_Teyl_MYG412	GATTGTTACTGCTCATGCGTTAGTGATGATTTTTTTTGTAGTAATACCTATCATGATTGG
	SAMNN29525_Teyloides_bakeri	AATTGTGACCGCGCATGCTTTGATTATAATTTTTTTTATAGTGATGCCAATAATAATTGG
	WAMT72701_Proshermacha_MYG349	GGTTGTAACAGCGCATGCTTTAATTATAATTTTTTTTATGGTTATGCCGATAATAATCGG
	WAMT78535_Proshermacha_MYG357	GGTGGTAACAGCGCATGCCCTGATTATAATCTTTTTTATAGTTATGCCTATAATGATTGG
	WAMT132960_Proshermacha_MYG465	TGTTGTTACGGCTCATGCTTTAATTATAATTTTTTTTATAGTCATGCCTATAATAATTGG
	WAMT96060_Proshermacha_MYG468	TGTGGTTACAGCTCACGCTTTAATTATAATTTTTTTTATAGTTATGCCAATAATAATTGG
	WAMT80952_Proshermacha_MYG346	AGTGGTAACGGCACATGCCTTAATTATGATCTTTTTTATGGTGATGCCGATAATGATCGG
	WAMT132981_Proshermacha_MYG344	AGTGGTGACGGCTCATGCTTTAATTATAATCTTTTTTATAGTGATACCCATAATGATTGG
	WAMT94765_Proshermacha_MYG469	GGTAGTCACAGCGCATGCTTTAGTTATAATTTTTTTTATAGTTATACCTATAATAATTGG
	WAMT131982_Proshermacha_MYG467	TGTGGTTACGGCGCATGCCTTGATTATAATTTTTTTTATAGTGATGCCGATAATAATTGG
	WAMT72687_Chenistonia_MYG348	GGTTGTTACGGCGCATGCTTTAGTTATGATTTTTTTTATAGTGATGCCAATAATGATTGG
	WAMT81018_Chenistonia_MYG348	GGTTGTTACGGCGCATGCTTTAGTTATAATTTTTTTTATGGTGATGCCAATAATGATTGG
	WAMT81017_Chenistonia_MYG348	GGTTGTTACGGCGCATGCTTTAGTTATAATTTTTTTTATAGTGATGCCAATAATGATTGG
	WAMT129260_Cethegus_fugax	TGTAGTAACTTCTCATGCTTTAGTAATAATTTTTTTTATAGTAATGCCTATTATGATCGG
	Hypochilus_pococki	------------------------------------------------------------
	QMBS111473_Aname	------------------------------------------------------------
	WAMT114056_Swolnpes_MYG234	------------------------------------------------------------
	WAMT132903_Proshermacha_MYG471	------------------------------------------------------------
	WAMT16804_Teyl_vancouveri	------------------------------------------------------------
	ZSMA20170069_Linothele	------------------------------------------------------------
	QMBS111386_Porrhothele	------------------------------------------------------------
	AMKS30823_Troglodiplura_beirutpakbarai	------------------------------------------------------------
	QMBS111402_Aname	------------------------------------------------------------
	WAMT110142_Aname_phillipae	------------------------------------------------------------
	ARAMY002094_Kiama_lachrymoides	------------------------------------------------------------
	QMBS111388_Stanwellia	------------------------------------------------------------
	ARAMY002283_Atypus_snetsingeri	------------------------------------------------------------
	QMBS111284_Xamiatus	------------------------------------------------------------
	ARAMY002084_Australothele_jamiesoni	------------------------------------------------------------
	ARAMY000643_Sphodros_atlanticus	TGGGTTTGGAAATTGGTTGGTGCCTTTAATGTTGGGGGCTCCAGATATGGCTTTTCCTCG
	ARANS000021_Atypus_affinis	AGGGTTCGGAAATTGATTGGTTCCTTTAATAATTGGGGCCCCTGATATGGCTTTTCCTCG
	ARAMY002102_Ixamatus	AGGTTTTGGAAATTGGTTAGTTCCTTTGATATTAGGAGCTCCAGACATAGCTTTCCCTCG
	ARAMYCAS539_Acanthogonatus_campanae	AGGTTTTGGTAATTGGTTGGTGCCTTTGATGTTAGGAGCTCCCGATATGGCTTTTCCTCG
	QMBS111330_Namea	GGGGTTTGGCAATTGATTGGTACCTTTAATGTTGGGGGCGCCAGATATGGCGTTCCCCCG
	QMBS111356_Namea_brisbanensis	AGGTTTCGGGAATTGGTTAATTCCTTTAATATTGGGAGCTCCAGATATAGCTTTCCCTCG
	WAMT133310_Namea_flavomaculata	AGGGTTTGGGAATTGACTTATTCCCTTAATACTAGGGGCCCCAGATATAGCTTTTCCTCG
	QMBS111396_Namea_salanitri	AGGTTTTGGAAATTGATTAATTCCCCTAATATTAGGGGCACCAGATATAGCTTTCCCTCG
	QMBS111445_Namea	AGGTTTTGGCAATTGGTTGATTCCTTTGATATTAGGAGCTCCGGATATAGCTTTCCCTCG
	QMBS111359_Namea	GGGATTTGGTAACTGGTTAATTCCATTAATGTTAGGTGCTCCTGATATAGCTTTCCCTCG
	QMBS111410_Namea_jimna	GGGATTTGGTAATTGGTTAATTCCATTGATGTTAGGTGCTCCTGATATAGCATTTCCTCG
	QMBS111535_Namea_excavans	GGGATTTGGAAATTGGTTGGTTCCATTGATGGTAGGAGCGCCTGATATAGCGTTTCCCCG
	QMBS111381_Namea_dahmsi	GGGTTTTGGCAATTGGTTAATTCCACTTATGTTAGGGGCACCAGATATAGCTTTTCCTCG
	WAMT91918_Teyl_heuretes	GGGGTTTGGGAATTGGTTGGTTCCTTTAATGTTGGGGGCACCGGATATGGCTTTTCCTCG
	WAMT96326_Teyl_MYG053	GGGTTTTGGTAATTGGTTGATCCCTTTAATGTTAGGAGCTCCTGATATAGCTTTTCCTCG
	QMBS86817_Aname_pallida	GGGGTTTGGAAATTGATTAGTCCCTTTAATATTAGGGGCCCCTGATATGGCGTTTCCTCG
	QMBS111405_Aname	GGGGTTTGGAAATTGGTTGGTCCCATTAATATTGGGGGCCCCTGATATGGCGTTTCCTCG
	WAMT98890_Aname_ellenae	GGGTTTTGGAAATTGGTTAGTACCTTTAATGTTAGGAGCACCGGATATAGCTTTTCCTCG
	WAMT129020_Aname_sinuata	GGGATTTGGGAATTGATTAGTACCTTTAATATTAGGGGCACCTGACATGGCGTTTCCTCG
	WAMT133820_Aname_grothi	AGGATTTGGTAATTGATTGGTGCCTTTGATGTTAGGAGCTCCTGATATGGCGTTCCCTCG
	WAMT98767_Aname_vernonorum	GGGATTTGGGAATTGGTTGGTTCCTTTGATATTGGGGGCTCCAGATATAGCTTTTCCTCG
	WAMT53979_Aname_mccleeryorum	GGGATTTGGTAATTGACTAGTTCCGTTAATATTAGGGGCGCCAGATATGGCGTTTCCTCG
	WAMT121042_Aname_exulans	GGGATTTGGTAATTGATTGGTTCCGTTGATGTTAGGAGCACCGGATATAGCATTTCCTCG
	WAMT144398_Aname_mainae	GGGGTTTGGGAATTGATTAGTACCTTTAATATTAGGGGCGCCTGACATAGCATTTCCTCG
	WAMT95409_Aname_aragog	AGGATTTGGGAATTGATTAGTGCCTTTAATATTAGGTGCACCGGATATAGCGTTTCCTCG
	WAMT148204_Aname_salina	GGGTTTTGGGAACTGGTTAGTACCATTAATGTTGGGTGCTCCGGATATAGCGTTTCCTCG
	WAMT113826_Aname_lorica	GGGTTTTGGTAATTGGTTGGTACCGTTAATATTAGGAGCACCGGATATAGCTTTTCCTCG
	WAMT110261_Aname_simoneae	AGGATTTGGTAACTGGTTAGTACCTTTGATATTGGGGGCGCCAGATATGGCTTTCCCTCG
	WAMT127202_Aname_whitei	GGGATTTGGGAATTGGTTAGTACCTTTGATATTGGGAGCACCAGACATAGCTTTTCCTCG
	WAMT107182_Aname_mellosa	GGGGTTTGGAAATTGATTAGTTCCTTTAATGTTAGGGGCGCCTGATATAGCGTTTCCTCG
	WAMT57563_Kwonkan_MYG343	GGGTTTTGGAAATTGGTTGGTTCCTTTAATGTTAGGAGCTCCGGATATGGCTTTTCCTCG
	WAMT145316_Kwonkan_MYG650	AGGATTTGGGAATTGGTTAGTTCCTTTGATGTTAGGGGCTCCTGATATGGCTTTTCCTCG
	WAMT157120_Kwonkan_wonganensis	GGGGTTTGGAAATTGGTTGGTTCCTTTGATGTTAGGGGTTCCTGATATAGCTTTTCCTCG
	WAMT132363_Kwonkan_MYG392	TGGGTTTGGTAATTGGTTGGTTCCTCTGATATTGGGGGCTCCTGATATGGCTTTTCCTCG
	WAMT132361_Kwonkan_MYG390	GGGTTTTGGAAACTGGTTGGTTCCTCTTATGTTAGGTTCTCCTGATATAGCTTTTCCTCG
	WAMT134203_Kwonkan_turriger	AGGGTTTGGTAATTGATTAGTTCCTTTGATATTAGGAGCGCCGGATATAGCATTTCCTCG
	WAMT108989_Hesperonatalius_maxwelli	GGGGTTTGGTAATTGATTGGTTCCTTTAATGTTAGGGGCTCCTGATATGGCATTTCCTCG
	WAMT96018_Aname_watsoni	GGGGTTTGGCAATTGGTTAGTCCCTCTTATATTAGGGGCCCCTGATATAGCTTTTCCTCG
	WAMT98424_Aname_marae	AGGGTTTGGAAATTGGTTAGTACCGTTAATGTTGGGGGCTCCGGATATAGCGTTTCCTCG
	WAMT108988_Hesperonatalius_langlandsi	TGGGTTTGGGAATTGGCTAGTCCCCTTAATGTTGGGGGCTCCAGATATGGCTTTTCCGCG
	QMBS111338_Stanwellia	TGGTTTTGGAAATTGGTTAGTCCCTCTAATGTTAGGAGCACCTGATATAGCGTTTCCTCG
	QMBS111428_Stanwellia	TGGATTTGGAAATTGATTAGTACCTTTAATATTAGGTGCACCGGATATAGCATTTCCTCG
	SAMNN28449_Stanwellia_nebulosa	TGGATTTGGAAACTGATTAGTACCTTTAATATTAGGAGCTCCAGATATGGCATTTCCTCG
	WAMT132749_Kwonkan_MYG195	GGGTTTTGGGAATTGGTTGGTTCCTTTGATGTTAGGTGCTCCGGATATGGCTTTTCCTCG
	WAMT88514_Kwonkan_MYG458	GGGGTTTGGGAATTGATTGGTTCCTTTGATATTAGGGGTGCCGGATATGGCTTTTCCTCG
	WAMT99672_Kwonkan_MYG165	GGGGTTTGGTAATTGGTTGGTTCCTTTAATATTAGGGGCTCCAGATATAGCTTTTCCTCG
	WAMT130375_Kwonkan_MYG197	GGGCTTTGGTAACTGGTTAGTTCCTTTGATGCTAGGGGCTCCGGATATAGCTTTTCCTCG
	WAMT53579_Swolnpes_MYG415	GGGGTTTGGGAATTGATTGGTTCCTTTGATGTTAGGGGCTCCTGATATGGCATTTCCTCG
	WAMT78529_Teyl_MYG358	GGGATTTGGGAATTGGCTAGTTCCTTTAATATTAGGAGCTCCTGATATGGCTTTCCCACG
	WAMT96062_Teyl_MYG012	GGGGTTTGGGAATTGGCTGGTGCCTATGATATTGGGCGCCCCTGACATAGCTTTTCCTCG
	WAMT141133_Teyl_luculentus	TGGTTTTGGAAATTGGTTAGTGCCATTAATATTAGGGGCTCCGGATATAGCTTTTCCTCG
	WAMT137482_Teyl_damsonoides	GGGGTTTGGGAATTGGCTGGTTCCTCTAATATTGGGGGCTCCTGATATGGCATTTCCTCG
	WAMT147625_Teyl_MYG354	TGGGTTTGGAAATTGGTTAGTTCCCTTAATGTTGGGGGCTCCTGATATAGCATTTCCTCG
	WAMT54237_Kwonkan_MYG088	GGGATTTGGGAATTGGTTGGTTCCCCTGATATTAGGAGCTCCTGATATGGCATTTCCTCG
	SAMCaveN253_Troglodiplura_beirutpakbarai	GGGGTTTGGTAATTGGTTAGTTCCTCTTATGGTGGGGGCTCCAGATATAGCTTTCCCTCG
	SAMCaveN5896_Troglodiplura	GGGGTTTGGTAATTGGTTAGTTCCTCTTATGGTGGGGGCTCCAGATATAGCTTTCCCTCG
	SAMCaveN6838_Troglodiplura	GGGGTTTGGTAATTGGCTAATTCCTCTTATGGTGGGGGCTCCAGATATAGCTTTCCCTCG
	WAMT97003_Swolnpes_darwini	TGGATTTGGGAATTGGTTGGTGCCGTTGATGTTAGGGGCGCCTGACATAGCCTTTCCACG
	WAMT97503_Swolnpes_darwini	TGGATTTGGCAACTGGTTGGTGCCGCTGATGTTGGGGGCGCCTGATATAGCTTTTCCACG
	QMBS111351_Xamiatus_rubrifrons	TGGATTTGGGAATTGGCTTGTCCCCCTGATGTTAGGAGCACCTGATATAGCATTCCCTCG
	WAMT116018_Teyl_MYG412	GGGGTTTGGTAATTGGCTAGTACCTCTCATGTTGGGGGCACCTGATATAGCGTTCCCGCG
	SAMNN29525_Teyloides_bakeri	GGGTTTTGGTAATTGGCTATTACCACTGATACTAGGGGCCCCGGATATAGCATTTCCCCG
	WAMT72701_Proshermacha_MYG349	AGGTTTCGGTAATTGATTATTACCTTTAATATTAGGGGCACCTGATATAGCTTTCCCTCG
	WAMT78535_Proshermacha_MYG357	GGGTTTCGGAAATTGGTTGTTACCTTTAATGTTGGGAGCGCCCGATATAGCTTTTCCTCG
	WAMT132960_Proshermacha_MYG465	AGGTTTTGGTAATTGGTTATTGCCTTTAATATTAGGGGCACCTGACATAGCCTTCCCTCG
	WAMT96060_Proshermacha_MYG468	GGGTTTCGGCAATTGATTGCTGCCACTAATACTAGGTGCTCCAGATATAGCTTTTCCTCG
	WAMT80952_Proshermacha_MYG346	AGGTTTTGGAAATTGGTTATTACCTTTAATATTAGGGGCTCCAGATATGGCTTTTCCCCG
	WAMT132981_Proshermacha_MYG344	GGGTTTTGGAAATTGGTTACTACCTTTAATATTAGGGGCACCTGATATAGCTTTCCCTCG
	WAMT94765_Proshermacha_MYG469	TGGTTTTGGTAATTGGTTGTTGCCTTTAATATTAGGAGCACCCGATATAGCTTTTCCTCG
	WAMT131982_Proshermacha_MYG467	AGGTTTCGGGAATTGGTTGCTTCCTCTTATGTTAGGGGCTCCTGATATAGCTTTCCCTCG
	WAMT72687_Chenistonia_MYG348	AGGTTTTGGAAATTGATTGTTACCATTGATGTTGGGTGCTCCAGATATAGCTTTTCCTCG
	WAMT81018_Chenistonia_MYG348	AGGTTTTGGAAATTGATTGTTACCATTGATGTTGGGTGCTCCAGATATAGCTTTTCCTCG
	WAMT81017_Chenistonia_MYG348	AGGTTTTGGAAATTGATTGTTACCATTGATGTTGGGTGCACCAGATATAGCTTTTCCTCG
	WAMT129260_Cethegus_fugax	GGGATTCGGGAACTGGCTAATTCCTTTAATAATGGGAGCGCCAGATATAGCTTTTCCTCG
	Hypochilus_pococki	----------------------------------------------------------CG
	QMBS111473_Aname	------------------------------------------------------------
	WAMT114056_Swolnpes_MYG234	------------------------------------------------------------
	WAMT132903_Proshermacha_MYG471	------------------------------------------------------------
	WAMT16804_Teyl_vancouveri	------------------------------------------------------------
	ZSMA20170069_Linothele	------------------------------------------------------------
	QMBS111386_Porrhothele	------------------------------------------------------------
	AMKS30823_Troglodiplura_beirutpakbarai	------------------------------------------------------------
	QMBS111402_Aname	------------------------------------------------------------
	WAMT110142_Aname_phillipae	------------------------------------------------------------
	ARAMY002094_Kiama_lachrymoides	------------------------------------------------------------
	QMBS111388_Stanwellia	------------------------------------------------------------
	ARAMY002283_Atypus_snetsingeri	------------------------------------------------------------
	QMBS111284_Xamiatus	------------------------------------------------------------
	ARAMY002084_Australothele_jamiesoni	------------------------------------------------------------
	ARAMY000643_Sphodros_atlanticus	ATTGAATAATTTAAGTTTTTGGCTATTACCTCCTTCTCTTTTTTTTTTGATATTGTCTTC
	ARANS000021_Atypus_affinis	AATGAACAATTTAAGATTTTGATTGTTACCCCCTTCTTTATTTTTTTTGTTGTTGTCTTC
	ARAMY002102_Ixamatus	AATAAACAATTTGAGATTTTGGTTGTTACCCCCTTCTTTATTTTTGTTAGTCTTGTCTTC
	ARAMYCAS539_Acanthogonatus_campanae	TATAAATAATTTAAGATTTTGATTATTACCTCCTTCATTGTTTTTATTATTGCTTTCTTC
	QMBS111330_Namea	GATGAATAATTTAAGTTTTTGACTACTACCTCCTTCATTATTTTTGTTGGTGTTATCTTC
	QMBS111356_Namea_brisbanensis	GATAAATAATTTAAGTTTTTGATTACTACCTCCTTCACTATTTTTATTAGTATTATCTTC
	WAMT133310_Namea_flavomaculata	TATAAATAATTTAAGTTTTTGGCTGTTGCCACCTTCATTATTTTTATTAGTTTTATCATC
	QMBS111396_Namea_salanitri	GATAAATAATTTGAGTTTTTGGTTACTCCCCCCTTCATTATTTTTATTAGTATTATCGTC
	QMBS111445_Namea	GATAAATAATTTAAGTTTTTGGTTACTACCCCCGTCATTGTTTTTGTTAGTACTTTCATC
	QMBS111359_Namea	GATGAATAATCTGAGTTTTTGGCTGTTGCCTCCGTCGTTGTTTTTGTTAGTATTGTCTTC
	QMBS111410_Namea_jimna	TATAAATAATTTAAGTTTTTGGTTGTTGCCCCCCTCGTTGTTTTTGTTAGTATTATCTTC
	QMBS111535_Namea_excavans	TATAAATAATTTAAGTTTTTGGTTGTTACCCCCGTCTTTGTTTTTACTAGTACTTTCATC
	QMBS111381_Namea_dahmsi	AATAAATAATTTGAGATTTTGATTGTTGCCCCCTTCTTTGTTTTTGTTGATTATTTCGTC
	WAMT91918_Teyl_heuretes	TATGAATAATTTGAGTTTTTGGTTATTACCCCCTTCTTTATTTTTGTTGATTATTTCTTC
	WAMT96326_Teyl_MYG053	TATGAATAATTTGAGTTTTTGGTTGCTACCTCCTTCATTATTTTTGTTAATTTTCTCTTC
	QMBS86817_Aname_pallida	TATGAATAATTTAAGATTTTGGTTATTGCCTCCTTCTTTAATTTTATTAGTTTTGTCGTC
	QMBS111405_Aname	TATGAATAATTTGAGATTTTGATTGTTACCTCCTTCCTTAATTTTATTGGTTTTGTCTTC
	WAMT98890_Aname_ellenae	AATGAATAATCTTAGTTTTTGGTTATTGCCTCCTTCTTTGTTTTTATTGATCTTGTCTTC
	WAMT129020_Aname_sinuata	AATGAATAATCTTAGTTTTTGGTTATTACCTCCTTCTTTATTTTTATTAATTTTGTCTTC
	WAMT133820_Aname_grothi	GATAAATAATCTTAGCTTTTGATTATTGCCTCCTTCTTTATTTTTATTAGTACTTTCTTC
	WAMT98767_Aname_vernonorum	TATAAATAATTTGAGATTTTGGTTATTGCCTCCTTCGTTGTTTTTATTAGTTTTATCGTC
	WAMT53979_Aname_mccleeryorum	TATAAACAACTTGAGTTTTTGGTTATTGCCTCCTTCTTTGTTTCTGTTGATCTTGTCCTC
	WAMT121042_Aname_exulans	TATGAATAATTTGAGTTTTTGGTTATTGCCTCCTTCTTTGTTTTTGTTGATCTTATCTTC
	WAMT144398_Aname_mainae	AATAAATAATTTGAGTTTTTGGTTGTTACCTCCTTCTTTATTTTTATTAATCTTATCTTC
	WAMT95409_Aname_aragog	TATGAATAATTTAAGTTTTTGATTGCTACCTCCTTCTTTATTTTTATTAGTTTTATCTTC
	WAMT148204_Aname_salina	GATAAATAATTTGAGATTTTGATTACTTCCTCCTTCTCTGCTTTTATTAGTTTTATCTTC
	WAMT113826_Aname_lorica	TATGAATAATTTGAGTTTTTGATTATTACCCCCTTCTTTGCTCTTGTTAGTGTTATCCTC
	WAMT110261_Aname_simoneae	TATGAATAATTTGAGTTTTTGGTTATTACCTCCTTCTTTGTTTTTATTAATTATGTCTTC
	WAMT127202_Aname_whitei	AATAAATAATTTAAGTTTTTGGTTATTACCCCCTTCTTTGTTTTTATTAATTATATCTTC
	WAMT107182_Aname_mellosa	TATAAATAATTTAAGATTTTGGTTGTTACCTCCTTCGTTATTTTTATTAATTTTATCTTC
	WAMT57563_Kwonkan_MYG343	GATAAATAATTTGAGTTTTTGGTTGTTGCCCCCTTCTTTGTTTATGTTGGTGTTGTCTTC
	WAMT145316_Kwonkan_MYG650	AATGAATAACTTGAGTTTTTGATTGTTGCCTCCTTCTTTGTTTTTGTTAGTATTGTCTTC
	WAMT157120_Kwonkan_wonganensis	AATAAATAATTTGAGTTTTTGGTTATTGCCCCCTTCTTTGTTTTTATTGGTTTTGTCGTC
	WAMT132363_Kwonkan_MYG392	TATAAATAATTTGAGTTTTTGATTATTGCCTCCTTCTTTGTTTATGTTGGTGTTGTCTTC
	WAMT132361_Kwonkan_MYG390	TATGAATAATTTGAGTTTTTGGTTATTACCTCCTTCTTTGTTTTTGTTAATTTTATCGTC
	WAMT134203_Kwonkan_turriger	GATGAATAATTTAAGATTTTGATTATTGCCTCCTTCCTTATTTATGTTGGTTTTGTCATC
	WAMT108989_Hesperonatalius_maxwelli	TATAAATAATTTGAGTTTTTGATTGTTGCCTCCGTCTTTATTTTTGTTAGTTTTGTCTTC
	WAMT96018_Aname_watsoni	TATGAATAATTTGAGTTTTTGATTATTACCACCTTCATTGATTATATTGGTGTTTTCTTC
	WAMT98424_Aname_marae	AATGAATAACTTGAGTTTCTGATTGTTACCTCCTTCTTTGTTATTATTGGTTTTGTCTTC
	WAMT108988_Hesperonatalius_langlandsi	TATGAATAATTTAAGATTTTGGCTGCTTCCACCCTCATTGTTTTTGTTGGTTCTTTCTTC
	QMBS111338_Stanwellia	AATAAATAATTTGAGTTTTTGATTACTTCCTCCATCATTATTTATATTGCTTCTTTCTTC
	QMBS111428_Stanwellia	AATGAATAATTTGAGTTTTTGATTATTACCCCCCTCATTATTTTTATTGCTTTTATCATC
	SAMNN28449_Stanwellia_nebulosa	AATAAATAATTTGAGATTTTGATTATTACCTCCTTCATTGTTTTTGTTATTATTATCTTC
	WAMT132749_Kwonkan_MYG195	AATGAATAATTTGAGTTTTTGGTTGTTGCCCCCTTCTTTATTTATATTGATTTTTTCTTC
	WAMT88514_Kwonkan_MYG458	AATGAATAATTTGAGTTTTTGGTTATTGCCTCCTTCTTTATTTTTATTACTTGTGTCTTC
	WAMT99672_Kwonkan_MYG165	TATAAATAATTTAAGTTTTTGGTTATTGCCTCCTTCTCTGTTTATGTTGATGATGTCAGC
	WAMT130375_Kwonkan_MYG197	GATGAATAATTTGAGTTTTTGATTATTGCCTCCTTCTTTGTTTATATTAGTTATGTCATC
	WAMT53579_Swolnpes_MYG415	AATAAATAATTTGAGATTTTGGTTATTACCTCCTTCTTTATTTATATTAGTTCTTTCTTC
	WAMT78529_Teyl_MYG358	AATAAATAATTTAAGTTTTTGGCTTCTTCCCCCTTCTTTGTTTTTGTTGGTCCTATCATC
	WAMT96062_Teyl_MYG012	GATGAATAACCTTAGTTTTTGACTGTTACCCCCTTCTTTATTTTTATTGATTTTGTCAGC
	WAMT141133_Teyl_luculentus	TATAAATAATTTTAGTTTTTGGTTGTTGCCTCCTTCTTTATTTTTGTTGGTTTTGTCTTC
	WAMT137482_Teyl_damsonoides	GATGAATAATCTTAGTTTTTGGCTCTTGCCCCCTTCGTTGTTTTTGTTGGTTTTATCTTC
	WAMT147625_Teyl_MYG354	GATAAATAATCTTAGTTTTTGACTCTTACCTCCTTCGTTATTTTTGTTGGTTTTATCTTC
	WAMT54237_Kwonkan_MYG088	GATAAATAATTTGAGTTTTTGGTTGCTTCCTCCTTCTTTGTTTTTGTTGTTTGTGTCATC
	SAMCaveN253_Troglodiplura_beirutpakbarai	AATAAATAATTTAAGATTTTGGTTGTTGCCTCCTTCTTTATTTATGTTGGTGTTGTCTTC
	SAMCaveN5896_Troglodiplura	AATAAATAATTTAAGATTTTGGTTGTTGCCTCCTTCTTTATTTATGTTGGTGTTGTCTTC
	SAMCaveN6838_Troglodiplura	AATGAATAATTTAAGATTTTGGTTGTTGCCTCCTTCTTTATTTATGTTGGTGTTGTCTTC
	WAMT97003_Swolnpes_darwini	TATAAATAATTTGAGTTTTTGGTTGTTGCCTCCTTCTTTATTTATATTGGTTTTGTCTTC
	WAMT97503_Swolnpes_darwini	TATAAATAATTTGAGTTTTTGGTTGTTGCCTCCTTCTTTGTTTATATTGGTTTTGTCTTC
	QMBS111351_Xamiatus_rubrifrons	TATAAATAATTTGAGTTTTTGATTATTACCTCCTTCTTTATTTTTATTGATTTTGTCTTC
	WAMT116018_Teyl_MYG412	GATAAATAATCTTAGTTTTTGGCTACTACCCCCCTCTTTATTTCTGTTAATCTTATCATC
	SAMNN29525_Teyloides_bakeri	GATAAACAACTTAAGTTTCTGATTATTGCCTCCTTCTTTGTTTTTATTGATTCTTTCTTC
	WAMT72701_Proshermacha_MYG349	TATAAACAATTTGAGATTTTGGTTACTTCCCCCTTCTTTATTTTTATTGATTTTGTCTTC
	WAMT78535_Proshermacha_MYG357	TATAAATAATTTAAGTTTTTGGTTATTACCTCCTTCTTTATTTTTATTAATTTTGTCTTC
	WAMT132960_Proshermacha_MYG465	TATAAATAATTTGAGTTTTTGGCTATTACCCCCTTCTTTATTTTTGTTAATTTTATCTTC
	WAMT96060_Proshermacha_MYG468	TATAAATAATTTGAGTTTTTGGTTATTGCCTCCTTCTTTATTTTTATTGATTTTGTCTTC
	WAMT80952_Proshermacha_MYG346	GATGAATAATTTAAGTTTTTGACTTCTCCCCCCATCCTTATTTTTATTAATTCTGTCTTC
	WAMT132981_Proshermacha_MYG344	AATGAATAATTTGAGTTTCTGGTTACTGCCTCCTTCTTTATTTTTATTAGTCTTGTCTTC
	WAMT94765_Proshermacha_MYG469	CATAAATAATTTAAGTTTTTGGTTATTGCCTCCTTCTTTATTTTTATTAATTTTATCTTC
	WAMT131982_Proshermacha_MYG467	TATGAATAATTTGAGTTTCTGGTTATTACCTCCTTCTCTGTTTTTACTGGTATTATCTTC
	WAMT72687_Chenistonia_MYG348	AATAAATAATTTGAGTTTCTGGTTACTGCCACCATCATTATTTTTGTTAATTTTATCTTC
	WAMT81018_Chenistonia_MYG348	AATAAATAATTTGAGTTTCTGGTTATTGCCACCATCATTATTTTTGTTAATTTTATCTTC
	WAMT81017_Chenistonia_MYG348	AATAAATAATTTGAGTTTCTGGTTATTGCCACCATCATTATTTTTGTTAATTTTATCTTC
	WAMT129260_Cethegus_fugax	AATAAATAATTTGAGATTTTGACTTCTCCCCCCTTCTTTATTTTTATTACTTTTATCTTC
	Hypochilus_pococki	AATGAATAATTTAAGTTTTTGGTTATTACCTCCGTCTTTAGTTTTATTATTATTGTCTTC
	QMBS111473_Aname	------------------------------------------------------------
	WAMT114056_Swolnpes_MYG234	------------------------------------------------------------
	WAMT132903_Proshermacha_MYG471	------------------------------------------------------------
	WAMT16804_Teyl_vancouveri	------------------------------------------------------------
	ZSMA20170069_Linothele	------------------------------------------------------------
	QMBS111386_Porrhothele	------------------------------------------------------------
	AMKS30823_Troglodiplura_beirutpakbarai	------------------------------------------------------------
	QMBS111402_Aname	------------------------------------------------------------
	WAMT110142_Aname_phillipae	------------------------------------------------------------
	ARAMY002094_Kiama_lachrymoides	------------------------------------------------------------
	QMBS111388_Stanwellia	------------------------------------------------------------
	ARAMY002283_Atypus_snetsingeri	------------------------------------------------------------
	QMBS111284_Xamiatus	------------------------------------------------------------
	ARAMY002084_Australothele_jamiesoni	------------------------------------------------------------
	ARAMY000643_Sphodros_atlanticus	TTTTTTAGATATCGGTGTAGGTACAGGTTGGACTTTGTATCCTCCTCTTTCTTCTTTGAT
	ARANS000021_Atypus_affinis	TTTTTTGGATATGGGGGTTGGGACAGGGTGAACTTTATATCCACCTCTTTCTTCTATTTT
	ARAMY002102_Ixamatus	CTTGACTGATGTTGGGGTAGGAGCTGGTTGAACTATTTATCCGCCTCTTTCTTCTTCTAT
	ARAMYCAS539_Acanthogonatus_campanae	ATTAACTGATACTGGAGTTGGGGCGGGGTGAACTATTTATCCACCTTTGTCATCTCTTAT
	QMBS111330_Namea	ATTGACAGATGTGGGGGTTGGAGCAGGGTGGACTATTTATCCCCCTTTGTCTTCATCTTT
	QMBS111356_Namea_brisbanensis	ATTAACAGATGTAGGGGTTGGAGCAGGTTGAACAATTTATCCTCCTTTATCTTCGTCTTT
	WAMT133310_Namea_flavomaculata	ATTAACAGATGTAGGAGTTGGGGCAGGGTGAACAATTTATCCCCCTTTATCATCGTCCTT
	QMBS111396_Namea_salanitri	GTTAACAGATGTGGGAGTGGGTGCAGGGTGAACAATTTATCCTCCGTTGTCTTCATCTGT
	QMBS111445_Namea	ATTAACTGATGTTGGGGTAGGGGCAGGATGGACAATTTACCCACCTTTGTCTTCTTCTTT
	QMBS111359_Namea	ATTAACAGATGTAGGGGTAGGAGCAGGGTGAACAATTTATCCTCCTTTATCTTCTTCTTT
	QMBS111410_Namea_jimna	ATTGACAGATGTAGGGGTGGGTGCAGGATGAACAATTTATCCCCCTTTATCTTCTTCTTT
	QMBS111535_Namea_excavans	ATTAACAGATGTAGGAGTGGGGGCAGGGTGAACGATTTACCCTCCCCTATCTTCTTCTTT
	QMBS111381_Namea_dahmsi	ATTGACAGATGTTGGGGTTGGGGCAGGGTGGACAATTTATCCCCCTTTGTCTTC---TTT
	WAMT91918_Teyl_heuretes	TTTGACTGACGTGGGTGTTGGAGCAGGTTGAACTGTTTACCCCCCTCTCTCTTCTAGTGT
	WAMT96326_Teyl_MYG053	ATTGACGGATGTTGGAGTTGGGGCAGGGTGAACTATTTACCCACCTTTATCTTTGGCTTT
	QMBS86817_Aname_pallida	TTTGACGGATGTTGGTGTGGGCGCAGGGTGGACTATTTATCCTCCGTTATCATCTGTGAT
	QMBS111405_Aname	GTTAACAGATGTGGGTGTAGGTGCAGGGTGGACTATTTATCCCCCTTTATCGTCTGTGAT
	WAMT98890_Aname_ellenae	ATTAACTGATGTGGGGGTGGGTGCGGGATGAACTATTTATCCTCCCTTATCTTCGGTTAT
	WAMT129020_Aname_sinuata	TCTCACTGATGTTGGGGTAGGGGCAGGATGGACTGTTTACCCCCCTTTATCATCCGTTAT
	WAMT133820_Aname_grothi	TCTTACTGATGTTGGTGTTGGGGCGGGATGGACTATTTATCCTCCTTTATCTTCTGTGAT
	WAMT98767_Aname_vernonorum	GCTTACGGATGTGGGAGTGGGAGCAGGTTGAACAATTTATCCACCTTTGTCTTCCGTGAT
	WAMT53979_Aname_mccleeryorum	TCTTACTGATGTAGGGGTGGGGGCAGGATGGACTATTTATCCCCCTTTGTCGTCTGTGAT
	WAMT121042_Aname_exulans	TCTTACTGATGTAGGGGTGGGGGCAGGTTGGACTATTTATCCACCTTTATCGTCTGTGAT
	WAMT144398_Aname_mainae	TCTCACTGATGTAGGGGTGGGAGCGGGGTGAACTATTTATCCCCCTTTGTCTTCTGCTGT
	WAMT95409_Aname_aragog	TTTAACTGATGTGGGGGTGGGAGCTGGGTGGACTGTTTATCCTCCCTTATCATCAGTGAT
	WAMT148204_Aname_salina	TTTAACTGATGTGGGAGTGGGGGCTGGGTGAACTGTGTATCCTCCTTTATCGTCAGTTAT
	WAMT113826_Aname_lorica	TCTTACTGATGTGGGTGTAGGGGCTGGGTGAACTGTTTATCCTCCTTTGTCGTCAGTAAT
	WAMT110261_Aname_simoneae	TCTTACAGATGTAGGGGTGGGGGCTGGGTGGACAGTGTATCCTCCTTTGTCTTCAGTAAT
	WAMT127202_Aname_whitei	TCTTGTGGATGTAGGGGTAGGGGCGGGGTGGACGGTATATCCCCCTTTATCATCCGTGGT
	WAMT107182_Aname_mellosa	ATTAACTGATGTAGGGGTAGGGGCAGGGTGAACTATTTATCCTCCTTTGTCTTCAGTAGT
	WAMT57563_Kwonkan_MYG343	GTTAACGGATGTTGGTGTAGGGGCAGGTTGAACTATTTATCCTCCTTTGTCTTCGGTGGT
	WAMT145316_Kwonkan_MYG650	ATTGACTGATGTAGGAGTGGGGGCTGGGTGAACTATTTACCCCCCTTTGTCTTCGGTTGT
	WAMT157120_Kwonkan_wonganensis	CTTGACAGATGTTGGGGTTGGAGCTGGGTGGACTATTTATCCTCCATTGTCTTCTATTGT
	WAMT132363_Kwonkan_MYG392	GTTAACTGACGTAGGCGTTGGGGCTGGGTGAACTATTTATCCTCCTTTGTCTTCTGTTAT
	WAMT132361_Kwonkan_MYG390	GTTGACTGATGTTGGTGTAGGGGCTGGGTGAACAATTTATCCTCCTTTATCTTCGGTTGT
	WAMT134203_Kwonkan_turriger	ATTGACGGATGTAGGGGTGGGGGCTGGATGAACAATTTATCCCCCTTTGTCTTCAGGTAT
	WAMT108989_Hesperonatalius_maxwelli	GTTGACTGATGTCGGAGTAGGGGCTGGGTGGACTATTTATCCGCCTCTTTCTTCTATTAT
	WAMT96018_Aname_watsoni	TTTAACTGATATTGGTGTAGGTGCTGGGTGAACTATTTATCCTCCTTTGTCTTCTGTTAT
	WAMT98424_Aname_marae	TTTCACTAATGTTGGGGTGGGGGCAGGATGAACGATTTATCCTCCTTTATCGTCTAGAAT
	WAMT108988_Hesperonatalius_langlandsi	TTTGGCGGATGTGGGGGTGGGGGCTGGCTGGACAGTTTATCCTCCCCTCTCTTCTTCTAT
	QMBS111338_Stanwellia	TATAACTGATTCTGGAGTTGGTGCTGGTTGAACTATTTACCCTCCATTATCTTCTCTTAT
	QMBS111428_Stanwellia	GATAACTAATTCAGGTGTAGGAGCTGGATGAACAATTTATCCTCCTTTATCTTCTTTAAT
	SAMNN28449_Stanwellia_nebulosa	AATAACTGATTCTGGTGTTGGTGCTGGTTGAACAATTTATCCTCCTTTATCATCATTAAC
	WAMT132749_Kwonkan_MYG195	TTTAATTGGGTTTGGGGTTGGTGCTGGTTGAACTATTTATCCTCCCTTATCTTCGATTGT
	WAMT88514_Kwonkan_MYG458	TCTGACGAATGTGGGTGTTGGGGCTGGGTGGACTATTTATCCCCCCCTGTCTTCGGTTGT
	WAMT99672_Kwonkan_MYG165	TTTGGCTGATGATGGTGTTGGGACAGGGTGAACGATTTATCCTCCTTTGTCTTCTGTAGT
	WAMT130375_Kwonkan_MYG197	CTTGGCAGATGAGGGGGTAGGTACTGGGTGGACGATTTATCCTCCTTTGTCATCTGTATT
	WAMT53579_Swolnpes_MYG415	GTTTATGGGTATAGGAGTTGGGGCTGGGTGGACTGTTTATCCTCCTCTGTCTTCGTTAGT
	WAMT78529_Teyl_MYG358	ATTAACTGATGTGGGGGTGGGGGCAGGTTGAACTATTTATCCTCCTCTATCATCGATTGT
	WAMT96062_Teyl_MYG012	ATTAACTGATGTGGGGGTAGGTGCTGGGTGAACTATTTACCCTCCTCTCTCGTCTTCTTT
	WAMT141133_Teyl_luculentus	ATTAACTGATGTTGGGGTTGGTGCTGGATGAACTATTTATCCCCCTCTTTCGTCTTCTTT
	WAMT137482_Teyl_damsonoides	ATTGACGGATGTGGGAGTTGGGGCGGGGTGAACTATTTATCCCCCTCTTTCTTCGTTGGT
	WAMT147625_Teyl_MYG354	ACTTACGGATGTAGGGGTAGGTGCGGGGTGGACTATTTATCCACCTCTTTCTTCGTTGGT
	WAMT54237_Kwonkan_MYG088	TTTGGTTGATGAGGGGGTAGGGGCGGGGTGGACTATTTATCCTCCTTTGTCTTCTATGAT
	SAMCaveN253_Troglodiplura_beirutpakbarai	TATGACTGATGTGGGGGTAGGAGCTGGATGGACTGTTTATCCGCCGTTATCTTCGGGAGT
	SAMCaveN5896_Troglodiplura	TATGACTGATGTGGGGGTAGGAGCTGGATGGACTGTTTATCCGCCGTTATCTTCGGGAGT
	SAMCaveN6838_Troglodiplura	TATTACTGATGTGGGGGTAGGAGCTGGATGGACTGTTTATCCGCCGTTATCTTCGGGAGT
	WAMT97003_Swolnpes_darwini	ATTTATGGATGTTGGTGTAGGGGCTGGATGGACGGTGTATCCACCCCTATCTTCTGGGGT
	WAMT97503_Swolnpes_darwini	TTTTACGGATGTTGGTGTAGGGGCTGGATGGACGGTGTACCCACCTTTATCTTCTGGGGT
	QMBS111351_Xamiatus_rubrifrons	TATAGCAGATACAGGGGTAGGGGCTGGATGAACTATTTACCCGCCCCTATCATCTGTAGT
	WAMT116018_Teyl_MYG412	TTTGACGGATGTTGGGGTGGGAGCTGGGTGGACTATTTATCCCCCTCTGTCTTCTTTTGT
	SAMNN29525_Teyloides_bakeri	AGTTACTGATATTGGTGTTGGTACTGGGTGGACTATTTACCCCCCTCTTTCTTC---GAT
	WAMT72701_Proshermacha_MYG349	AGTTACGGATGTGGGGGTGGGAACTGGGTGGACTATTTATCCCCCGCTTTCCTCATCTAT
	WAMT78535_Proshermacha_MYG357	AGTAAGAGACGTAGGAGTGGGCACAGGGTGGACAATTTATCCTCCGTTATCATCGTCTAT
	WAMT132960_Proshermacha_MYG465	AGTGACAGATGTAGGGGTGGGAACGGGGTGAACAATTTATCCTCCATTATCCTCATCTAT
	WAMT96060_Proshermacha_MYG468	TGTTACTGATGTTGGTGTGGGTACTGGGTGGACTATTTATCCTCCGTTGTCGTCGTCGAT
	WAMT80952_Proshermacha_MYG346	GGTTACTGATGTGGGGGTTGGTACAGGGTGGACAATTTATCCTCCCTTATCTTCGTCTAT
	WAMT132981_Proshermacha_MYG344	GGTTACTGATGTGGGGGTTGGTACTGGGTGGACAATTTATCCTCCTTTATCATCATCTAT
	WAMT94765_Proshermacha_MYG469	TGTAACGGATGTGGGGGTGGGAACCGGGTGGACTATTTATCCCCCTTTATCATCATCTAT
	WAMT131982_Proshermacha_MYG467	TGTTACAGATGTGGGAGTGGGTACTGGTTGAACAATTTACCCGCCTCTTTCTTCCGCTAT
	WAMT72687_Chenistonia_MYG348	TTTGAGAGATGTGGGGGTTGGAACTGGGTGAACTGTTTATCCTCCGTTATCGTCTAGAGT
	WAMT81018_Chenistonia_MYG348	TTTGAGAGATGTGGGGGTTGGAACTGGGTGAACTGTTTATCCTCCGTTATCGTCTAGAGT
	WAMT81017_Chenistonia_MYG348	TTTGAGAGATGTGGGGGTTGGAACTGGGTGAACTGTTTATCCTCCGTTATCGTCTAGAGT
	WAMT129260_Cethegus_fugax	TCTTTCTGATGTGGGTGTAGGAGCGGGGTGAACGATTTATCCCCCTTTATCTAGAGGGGT
	Hypochilus_pococki	TTTGAACGAAACGGGTGTCGGGACTGGATGGACAATTTACCCACCTTTAAGAAGAGCTAT
	QMBS111473_Aname	------------------------------------------------------------
	WAMT114056_Swolnpes_MYG234	------------------------------------------------------------
	WAMT132903_Proshermacha_MYG471	------------------------------------------------------------
	WAMT16804_Teyl_vancouveri	------------------------------------------------------------
	ZSMA20170069_Linothele	------------------------------------------------------------
	QMBS111386_Porrhothele	------------------------------------------------------------
	AMKS30823_Troglodiplura_beirutpakbarai	------------------------------------------------------------
	QMBS111402_Aname	------------------------------------------------------------
	WAMT110142_Aname_phillipae	------------------------------------------------------------
	ARAMY002094_Kiama_lachrymoides	------------------------------------------------------------
	QMBS111388_Stanwellia	------------------------------------------------------------
	ARAMY002283_Atypus_snetsingeri	------------------------------------------------------------
	QMBS111284_Xamiatus	------------------------------------------------------------
	ARAMY002084_Australothele_jamiesoni	------------------------------------------------------------
	ARAMY000643_Sphodros_atlanticus	GGGGCAGAGAGGTGTTAGATTAGATTTTGCTATTTTTTCTCTTCATTTAGCTGGGGCTTC
	ARANS000021_Atypus_affinis	ATTTCAGCCTGGAGTTAGATTGGATTTTGCTATTTTTTCTTTACATTTAGCTGGAGCTTC
	ARAMY002102_Ixamatus	CGGACACAGAGGCGGAGGGATAGATTTTGCTATTTTTTCTTTGCATCTGGCTGGAGCATC
	ARAMYCAS539_Acanthogonatus_campanae	AGGGCATGGAGGTGGTGGTATAGATTTTGCTATTTTTTCTTTGCATTTAGCTGGTGCTTC
	QMBS111330_Namea	AGGGCATGGTGGGGGTGGGATAGACTTTGCTATTTTCTCTTTACACTTGGCTGGGGCGTC
	QMBS111356_Namea_brisbanensis	AGGACATGGTGGGGGGGGGATAGATTTTGCTATTTTTTCTTTACATTTAGCTGGAGCTTC
	WAMT133310_Namea_flavomaculata	AGGACATGGGGGTGGGGGTATGGACTTTGCTATTTTCTCTTTACACTTAGCTGGAGCTTC
	QMBS111396_Namea_salanitri	GGGGCATGGAGGTGGGGGTATGGATTTTGCTATCTTTTCTTTACATTTGGCTGGGGCTTC
	QMBS111445_Namea	AGGTCATGGAGGAGGAGGGATAGATTTTGCTATTTTTTCTTTACATTTAGCTGGGGCGTC
	QMBS111359_Namea	AGGGCATGGTGGGGGTGGGATAGATTTTGCTATTTTTTCTCTTCATTTAGCAGGAGCTTC
	QMBS111410_Namea_jimna	AGGTCATGGTGGGGGGGGAATAGATTTTGCTATTTTTTCTCTTCATTTGGCAGGAGCTTC
	QMBS111535_Namea_excavans	AGGGCATGGTGGAGGGGGGATGGATTTTGCTATTTTCTCTTTACATTTAGCGGGAGCGTC
	QMBS111381_Namea_dahmsi	AGGGCATGGGGGAGGGGGAATAGATTTTGCTATTTTTTCTCTTCATTTGGCTGGGGCTTC
	WAMT91918_Teyl_heuretes	TGGTCATGGAGGGGGGGGGATAGATTTTGCTATTTTTTCTCTTCACTTAGCGGGGGCATC
	WAMT96326_Teyl_MYG053	AGGTCATGGGGGTGGGGGGATAGATTTTGCTATTTTTTCTTTACACTTAGCGGGGGCATC
	QMBS86817_Aname_pallida	TGGGCATGGTGGGGGAGGTATGGATTTTGCTATTTTTTCTTTGCATCTTGCCGGGGCTTC
	QMBS111405_Aname	TGGTCATGGAGGGGGAGGTATGGATTTTGCTATTTTTTCTTTGCATCTTGCTGGGGCTTC
	WAMT98890_Aname_ellenae	TGGGCATGGAGGGGGTGGGATAGATTTTGCTATTTTTTCTTTACATTTGGCTGGTGCTTC
	WAMT129020_Aname_sinuata	TGGACATGGGGGGGGAGGAATAGATTTTGCTATTTTTTCTTTACATTTGGCTGGTGCTTC
	WAMT133820_Aname_grothi	TGGGCATGGCGGGGGCGGGATGGACTTTGCTATTTTTTCTTTGCATTTGGCTGGGGCTTC
	WAMT98767_Aname_vernonorum	TGGTCATGGAGGGGGGGGGATGGATTTTGCTATTTTTTCTTTGCATTTGGCTGGTGCGTC
	WAMT53979_Aname_mccleeryorum	TGGGCATGGGGGTGGGGGGATGGATTTTGCTATCTTTTCTTTGCATTTGGCGGGGGCGTC
	WAMT121042_Aname_exulans	TGGGCATGGGGGAGGGGGGATGGATTTTGCTATTTTTTCTTTGCATTTGGCAGGGGCGTC
	WAMT144398_Aname_mainae	TGGGCATGGTGGGGGGGGAGTGGATTTTGCTATTTTCTCTTTACATTTAGCGGGGGCCTC
	WAMT95409_Aname_aragog	TGGGCATAGTGGGGGGGGAATAGATTTTGCTATTTTTTCTTTGCATTTGGCAGGAGCTTC
	WAMT148204_Aname_salina	TGGGCATAGAGGAGGGGGGATAGATTTTGCTATTTTTTCTTTACATTTGGCCGGGGCTTC
	WAMT113826_Aname_lorica	TGGTCATAGAGGAGAGGGGATGGATTTTGCTATTTTTTCTTTACATTTAGCGGGGGCTTC
	WAMT110261_Aname_simoneae	TGGTCATAGAGGAGGTGGAATGGATTTTGCTATTTTTTCGTTACATTTAGCGGGGGCTTC
	WAMT127202_Aname_whitei	TGGGCATAGAGGAGGGGGGATGGATTTTGCTATTTTTTCGCTACATTTAGCGGGGGCTTC
	WAMT107182_Aname_mellosa	GGGGCATAGAGGGGGGGGAATGGATTTTGCTATTTTTTCATTGCATTTGGCTGGGGCTTC
	WAMT57563_Kwonkan_MYG343	AGGTCATGGGGGAGGGGGAATGGATTTTGCTATTTTTTCTTTACATTTGGCTGGGGCTTC
	WAMT145316_Kwonkan_MYG650	AGGGCATGGGGGTGGGGGAATGGATTTTGCTATCTTTTCGTTGCATTTAGCGGGGGCTTC
	WAMT157120_Kwonkan_wonganensis	AGGTCATGGGGGTGGGGGTATAGATTTTGCTATTTTTTCTTTACATTTGGCTGGGGCATC
	WAMT132363_Kwonkan_MYG392	TGGTCATGGAGGTGGGGGGATGGATTTTGCTATTTTTTCTTTACATTTAGCTGGGGCTTC
	WAMT132361_Kwonkan_MYG390	TGGGCATAGAGGGGGTGGGATAGATTTTGTTATTTTTTCTTTGCATCTGGCTGGGGCTTC
	WAMT134203_Kwonkan_turriger	AGGGCATAGAGGAGGGGGTATAGATTTTGTTATTTTTTCTTTACATTTGGTTGGGGTTTC
	WAMT108989_Hesperonatalius_maxwelli	TGGACATGGTGGGGGCGGGGTTGATTTTGCAATTTTTTCTTTACATTTGGCTGGTGCTTC
	WAMT96018_Aname_watsoni	TGGGCATGGGGGGGGTGGGATGGATTTTGCTATTTTCTCGTTACACTTAGCAGGAGCGTC
	WAMT98424_Aname_marae	TGGTCATGGAGGAGGGGGAGTGGATTTTGCGATTTTTTCTTTACATTTAGCTGGGGCTTC
	WAMT108988_Hesperonatalius_langlandsi	CGGTCATGGAGGTGGTGGAATGGATTTTGCTATTTTTTCTTTGCACTTGGCTGGGGCTTC
	QMBS111338_Stanwellia	AGGTCATGGAGGGGGAGGTATAGATTTTGCTATTTTTTCTTTACATTTAGCAGGAGCTTC
	QMBS111428_Stanwellia	AGGTCATAGAGGAGGGGAAATAGATTTTGCTATTTTTTCTTTACACTTAGCTGGGGCATC
	SAMNN28449_Stanwellia_nebulosa	AGGGCATAGAGGAGGGGGAATAGATTTTGCTATTTTTTCTTTACATTTAGCTGGAGCATC
	WAMT132749_Kwonkan_MYG195	TGGTCATGGAGATGGGAGTGTGGATTTTGCTATTTTTTCTTTGCATTTAGCTGGAGCTTC
	WAMT88514_Kwonkan_MYG458	TGGTCATAGAGGAGGTGGGGTAGATCTTGTAATTTTTTCTTTGCATTTGGCTGGGGCTTC
	WAMT99672_Kwonkan_MYG165	GGGTCATGGGGGGGTAGGAATGGATTTTGCAATTTTTTCTTTGCATTTAGCTGGGGCTTC
	WAMT130375_Kwonkan_MYG197	GGGTCATGGAGGGGGTGGAGTAGATTTTGCTATTTTTTCTTTGCATTTGGCGGGGGCTTC
	WAMT53579_Swolnpes_MYG415	TGGTCATAGAGGTGGTGAAATGGATTTTGTTATTTTTTCTTTGCATTTAGCTGGAGCTTC
	WAMT78529_Teyl_MYG358	AGGTCATGGGGGAGGTGGTATAGATTTTGCTATTTTTTCTTTACATTTGGCTGGTGCTTC
	WAMT96062_Teyl_MYG012	GGGTCATGGAGGAGGAGGGATGGATTTTGCTATTTTTTCTCTTCATTTAGCGGGGGCTTC
	WAMT141133_Teyl_luculentus	AGGTCATGGTGGGGGAGGTGTGGATTTTGCTATTTTTTCTCTTCATTTAGCGGGAGCTTC
	WAMT137482_Teyl_damsonoides	GGGTCATGGGGGTCAAGGGGTGGATTTTGCTATTTTTTCTCTTCATTTGGCTGGGGCGTC
	WAMT147625_Teyl_MYG354	GGGTCATGGAGGACAAGGGGTGGATTTTGCTATTTTTTCTCTTCATTTAGCTGGAGCGTC
	WAMT54237_Kwonkan_MYG088	TGGTCATGTGGGGGGTGGAATGGATTTAGTTATTTTTTCCTTGCACTTGGCTGGGGCATC
	SAMCaveN253_Troglodiplura_beirutpakbarai	TGGTCATGGGGGAGGAGGTATAGATTTTACTATTTTTTCTTTGCATTTGGCTGGGGCTTC
	SAMCaveN5896_Troglodiplura	TGGTCATGGGGGAGGAGGTATAGATTTTACTATTTTTTCTTTGCATTTGGCTGGGGCTTC
	SAMCaveN6838_Troglodiplura	TGGTCATGGGGGAGGAGGTATGGATTTTGCTATTTTTTCTTTGCATTTGGCTGGGGCTTC
	WAMT97003_Swolnpes_darwini	AGGGCATAGAGGGTGTGGTATGGATTTTGTTATTTTTTCTTTACATTTAGCTGGTGCTTC
	WAMT97503_Swolnpes_darwini	GGGGCATAGAGGGTGAGGTATGGATTTTGTTATTTTTTCTTTGCATTTAGCTGGTGCTTC
	QMBS111351_Xamiatus_rubrifrons	GGGGCATGGTGGGGTGGGAATGGATTTTGCTATTTTTTCTCTGCATTTAGCCGGGGCTTC
	WAMT116018_Teyl_MYG412	TGGTCATGGTGGAGGTGGCATGGACTTTGCTATTTTTTCTTTGCATTTGGCTGGTGCTTC
	SAMNN29525_Teyloides_bakeri	AGGCCACGGAGGTACAGGTGTAGATTTTGCTATCTTTTCTCTTCATTTAGCAGGGGCGTC
	WAMT72701_Proshermacha_MYG349	TGGGCATGGGGGTAGAGGGATAGATTTTGCTATTTTTTCTTTGCATTTGGCAGGGGCATC
	WAMT78535_Proshermacha_MYG357	GGGGCATGGGGGAAGAGGGATAGATTTTGCTATTTTTTCTTTACACTTAGCGGGAGCATC
	WAMT132960_Proshermacha_MYG465	TGGACATGGGGGGAGAGGCATAGATTTTGCTATTTTTTCTTTACATTTAGCGGGGGCGTC
	WAMT96060_Proshermacha_MYG468	TGGGCATGGAGGGAGTGGTATGGATTTTGCTATTTTTTCTCTTCATTTGGCAGGAGCTTC
	WAMT80952_Proshermacha_MYG346	TGGGCATGGGGGAAGAGGGATAGATTTTGCTATTTTTTCTCTCCATTTAGCGGGAGCTTC
	WAMT132981_Proshermacha_MYG344	TGGGCATGGGGGAAGTGGTATAGATTTTGCTATTTTTTCCCTACATCTAGCTGGGGCGTC
	WAMT94765_Proshermacha_MYG469	CGGACATGGTGGGAGTGGGATAGATTTTGCTATTTTTTCTCTTCATTTGGCGGGAGCATC
	WAMT131982_Proshermacha_MYG467	TGGGCATGGAGGGGGAGGCATGGATTTTGCTATTTTTTCTTTGCACTTAGCTGGGGCTTC
	WAMT72687_Chenistonia_MYG348	AGGTCATGGTGGTTGAGGTATAGATTTTGCTATTTTTTCTTTGCATTTAGCGGGAGCTTC
	WAMT81018_Chenistonia_MYG348	AGGTCATGGTGGTTGAGGTATAGATTTTGCTATTTTTTCTTTGCATTTAGCGGGAGCTTC
	WAMT81017_Chenistonia_MYG348	AGGTCATGGAGGTTGAGGTATAGATTTTGCTATTTTTTCTTTGCATTTAGCGGGAGCTTC
	WAMT129260_Cethegus_fugax	GGGTCATAGAGGGACAGGGATAGATTTTGCTATTTTTTCATTACATTTGGCAGGGGCTTC
	Hypochilus_pococki	TGCGCATGCAGGTATTTCTGTAGATATAGCAATTTTTTCTTTACACTTGGCCGGGGCTTC
	QMBS111473_Aname	------------------------------------------------------------
	WAMT114056_Swolnpes_MYG234	------------------------------------------------------------
	WAMT132903_Proshermacha_MYG471	------------------------------------------------------------
	WAMT16804_Teyl_vancouveri	------------------------------------------------------------
	ZSMA20170069_Linothele	------------------------------------------------------------
	QMBS111386_Porrhothele	------------------------------------------------------------
	AMKS30823_Troglodiplura_beirutpakbarai	------------------------------------------------------------
	QMBS111402_Aname	------------------------------------------------------------
	WAMT110142_Aname_phillipae	------------------------------------------------------------
	ARAMY002094_Kiama_lachrymoides	------------------------------------------------------------
	QMBS111388_Stanwellia	------------------------------------------------------------
	ARAMY002283_Atypus_snetsingeri	------------------------------------------------------------
	QMBS111284_Xamiatus	------------------------------------------------------------
	ARAMY002084_Australothele_jamiesoni	------------------------------------------------------------
	ARAMY000643_Sphodros_atlanticus	TTCTATTATGGGCTCTATTAATTTTATTTCTACTATTTTGAATATGCGACCTTATGGTAT
	ARANS000021_Atypus_affinis	TTCTATTATAGGTTCTGTAAACTTTATTTCTACTGTTCTTAATATACGTTCAGAGGGGAT
	ARAMY002102_Ixamatus	GTCAATTATAGGTGCTGTTAATTTTATCACAACTATTTTGAACATACGATCTTCTGGAAT
	ARAMYCAS539_Acanthogonatus_campanae	TTCTATTATGGGTGCTATTAATTTTATTTCAACTATTATTAATATGCGGTTAATGGGGAT
	QMBS111330_Namea	TTCGATTATAGGGGCTATTAATTTTATTACCACTATTGTGAATATGCGATCTTTTGGGAT
	QMBS111356_Namea_brisbanensis	TTCAATTATAGGAGCTATCAATTTTATTTCTACAATTATTAATATACGCTCATTAGGAAT
	WAMT133310_Namea_flavomaculata	TTCAATTATGGGAGCGATTAATTTTATTTCTACGATTATTAATATGCGTTCATCAGGAAT
	QMBS111396_Namea_salanitri	TTCAATTATAGGAGCAATTAATTTTATTTCTACAATTATTAATATACGTTCGTTAGGGAT
	QMBS111445_Namea	TTCTATTATAGGGGCTATTAATTTTATTTCTACTATTGTGAATATGCGTTCGTTTGGGAT
	QMBS111359_Namea	TTCTATTATAGGGGCTATTAATTTTATTTCTACTATTGTAAATATACGTTCATTTGGTAT
	QMBS111410_Namea_jimna	TTCTATTATAGGGGCTATTAATTTTATTTCTACTATTGTAAACATACGTTCATTTGGTAT
	QMBS111535_Namea_excavans	ATC---------------------------------------------------------
	QMBS111381_Namea_dahmsi	TTCAATTATGGGGGCTATCAATTTTATTTCTACTATTGTAAACATACGTTCAATAGGGAT
	WAMT91918_Teyl_heuretes	TTCTATTATGGGTGCTATTAATTTTATTACTACTATTGTAAATATACGTTCTGTGGGGAT
	WAMT96326_Teyl_MYG053	TTCTATTATGGGGGCTGTGAATTTTATTACAACAATTATGAATATACGTTCAATGGGTAT
	QMBS86817_Aname_pallida	TTCTATTATGGGTGCAGTTAATTTTATTTCTACTATTGTAAATATACGTTCTTCAGGAAT
	QMBS111405_Aname	TTCTATTATGGGTGCTGTAAATTTTATTTCTACTATTGTAAATATGCGCTCTTCTGGGAT
	WAMT98890_Aname_ellenae	ATCTATTATAGGGGCTATTAATTTTATTTCTACAATTTTGAATATGCGTTCCGTGGGGAT
	WAMT129020_Aname_sinuata	TTCTATTATGGGGGCAATTAATTTTATTTCTACTATTTTAAATATGCGTTTAGTAGGGAT
	WAMT133820_Aname_grothi	TTCTATTATAGGTGCGATTAATTTTATTTCTACAATTTTAAATATACGTTCTGCAGGGAT
	WAMT98767_Aname_vernonorum	TTCTATTATAGGGGCTATTAATTTTATTTCAACAATTGTTAATATGCGGTCTGTAGGGAT
	WAMT53979_Aname_mccleeryorum	ATCTATTATAGGGGCAATTAATTTTATTTCAACAATTGTGAATATGCGATCTATGGGGAT
	WAMT121042_Aname_exulans	ATCTATTATGGGGGCAATTAATTTTATTTCAACAATTGTAAATATACGATCTATGGGGAT
	WAMT144398_Aname_mainae	GTCTATTATGGGGGCAATTAATTTTATTTCTACTATTGTGAATATACGATCTATAGGGAT
	WAMT95409_Aname_aragog	GTCTATTATGGGGGCTATTAATTTTATTTCTACAATTGTGAACATGCGATCGGTGGGGAT
	WAMT148204_Aname_salina	TTCTATTATGGGGGCTATTAATTTTATCTCCACTATTGTAAATATACGATCAGAGGGGAT
	WAMT113826_Aname_lorica	ATCCATTATAGGGGCTATCAATTTTATTTCAACGATTGTTAATATGCGGTCGGCAGGGAT
	WAMT110261_Aname_simoneae	TTCTATTATAGGAGCAATTAATTTTATTTCCACAATTGTCAACATACGATCGGTGGGGAT
	WAMT127202_Aname_whitei	TTCTATTATAGGGGCAATTAATTTTATTTCTACAGTAGTTAATATACGATTGATTGGGAT
	WAMT107182_Aname_mellosa	TTCTATTATGGGAGCGATTAATTTTATTTCTACTATTGTAAATATGCGTTCATTAGGGAT
	WAMT57563_Kwonkan_MYG343	TTCTATTATGGGGGCTATTAATTTTATTACAACTATTTTAAATATGCGGGTTTCTGGGAT
	WAMT145316_Kwonkan_MYG650	TTCTATTATAGGGGCTATTAATTTTATTACTACTATTGTAAATATGCGGGTAGTTGGGAT
	WAMT157120_Kwonkan_wonganensis	TTCTGTTATAGGGGCGATTAATTTTATTACTACTATTTTAAATATGCGGATTGCTGGGAT
	WAMT132363_Kwonkan_MYG392	TTCTATTATAGGGGCTATTAATTTTATTACTACTATTATTAATATGCGTGTGAGAGGTAT
	WAMT132361_Kwonkan_MYG390	TTCAATTATGGGTGCTATTAATTTTATTACTACTATTTTAAATATGCGGATGGTGGGGAT
	WAMT134203_Kwonkan_turriger	TTCTATTATGGGGGCTATTAATTTTATTACGACTATTAAGAATATACGTATGATGGGGAT
	WAMT108989_Hesperonatalius_maxwelli	CTCGATTATGGGGGCTATTAATTTTATTTCTACTATTGTAAATATGCGGTCTTTGGGGAT
	WAMT96018_Aname_watsoni	TTCCATTATGGGGGCCATTAATTTTATTTCTACAATTGTGAATATGCGGTCTTTAGGGAT
	WAMT98424_Aname_marae	TTCGATTATAGGGGCTATTAATTTTATTTCTACTATTGTAAATATACGAATGGTAGGGAT
	WAMT108988_Hesperonatalius_langlandsi	TTCTATTATGGGGGCTATTAATTTTATTTCTACTATTATAAATATACGGTTGTTGGGGAT
	QMBS111338_Stanwellia	ATCTATTATAGGTGCTATTAATTTTATTTCTACGATTATTAATATACGCCCTATAGGAAT
	QMBS111428_Stanwellia	ATCTATTATAGGTGCAATTAATTTTATTTCTACTATTATTAATATGCGTCCTTTGGGAAT
	SAMNN28449_Stanwellia_nebulosa	ATCAATTATAGGGGCAATTAATTTTATTTCTACAATTATTAATATGCGTTCATTAGGAAT
	WAMT132749_Kwonkan_MYG195	TTCTATTATAGGGGCTATTAACTTTATTACTACAATTTTAAATATGCGTGTTGTTGGAAT
	WAMT88514_Kwonkan_MYG458	TTCAATTATGGGGGCTATTAATTTTATTACTACTATTTTAAATATGCGTGTTGAGGGCAT
	WAMT99672_Kwonkan_MYG165	TTCAATTATGGGGGCTATTAATTTCATTACGACTATTGTGAATATGCGTATAGTGGGTTT
	WAMT130375_Kwonkan_MYG197	TTCTGTCATGGGGGCTATTAATTTTATTACTACTATTATCAATATGCGTGTGGTGGGGAT
	WAMT53579_Swolnpes_MYG415	TTCCATTATGGGGGCTATTAATTTTATTTCTACTGTAGTAAATATGCGGTCGATCGGACA
	WAMT78529_Teyl_MYG358	TTCAATTATAGGGGCAGTAAATTTTATTACTACTATTATTAATATACGCTCTATGGGGAT
	WAMT96062_Teyl_MYG012	TTCAATTATAGGGGCAGTAAATTTTATTTCGACGATTGTAAATATACGTTCAATAGGGAT
	WAMT141133_Teyl_luculentus	TTCTATCATGGGGGCGGTAAATTTTATTACAACTATTTTGAATATGCGTTTGGTAGGAAT
	WAMT137482_Teyl_damsonoides	ATCTATTATGGGGGCTATTAATTTTATTACAACTGTTGTAAACATACGGTCAAATGGTCT
	WAMT147625_Teyl_MYG354	GTCTATTATAGGGGCTATTAATTTTATTACAACTATTGTAAATATGCGGTCATATGG---
	WAMT54237_Kwonkan_MYG088	GTCTATTATGGGGGCTGTGAATTTTATTACTACTATTCTAAATATGCGGGTGGCGGGAAT
	SAMCaveN253_Troglodiplura_beirutpakbarai	TTCTATTATAGGAGCTATTAATTTTATTTCAACTATTGTAAATATGCGTTCTGATGGGAT
	SAMCaveN5896_Troglodiplura	TTCTATTATAGGAGCTATTAATTTTATTTCAACTATTGTAAATATGCGTTCTGATGGGAT
	SAMCaveN6838_Troglodiplura	TTCTATTATAGGAGCTATTAATTTTATTTCAACTATTGTAAATATGCGTTCTGATGGGAT
	WAMT97003_Swolnpes_darwini	ATCAATTATAGGGGCTATTAATTTTATTTCTACTATTTTAAATATGCGTCCTTGAGGGAT
	WAMT97503_Swolnpes_darwini	ATCGATTATAGGGGCTATCAATTTTATTTCTACTATTTTAAATATGCGTCCTTGAGGGAT
	QMBS111351_Xamiatus_rubrifrons	TTCTATTATGGGTGCTATTAATTTTATTTCTACTATTATCAATATACGTTCTTTTGGGCA
	WAMT116018_Teyl_MYG412	TTCTATTATGGGGGCTATCAATTTTATCACTACAATTGTTAATATGCGTTCGGCAGGTAT
	SAMNN29525_Teyloides_bakeri	ATCTATTATAGGGGCGGTTAACTTTATTTCTACTATTATCAATATACGGTCTTTGGGTAT
	WAMT72701_Proshermacha_MYG349	TTCTATCATGGGGGCTATTAATTTTATTTCTACTATTATTAACATGCGATCTTGGGGTAT
	WAMT78535_Proshermacha_MYG357	TTCTATTATGGGTGCTATTAATTTTATTTCAACAATTATTAATATGCGGTCATTAGGGAT
	WAMT132960_Proshermacha_MYG465	GTCGATCATAGGAGCTATTAATTTTATTTCTACAATTATTAATATGCGGGTATTAGGTAT
	WAMT96060_Proshermacha_MYG468	TTCTATTATGGGGGCTGTAAATTTTATTTCTACTATTATCAATATACGATCATTGGGTAT
	WAMT80952_Proshermacha_MYG346	ATCTATTATGGGGGCTATTAATTTCATCTCAACAATCATTAATATACGGTCGTTTGGTAT
	WAMT132981_Proshermacha_MYG344	ATCTATTATGGGAGCTATTAATTTTATTTCAACTATTATCAATATACGGTCGTTTGGTAT
	WAMT94765_Proshermacha_MYG469	CTCAATTATAGGAGCTGTTAATTTTATTTCTACGATTATTAATATGCGAACGATGGGGAT
	WAMT131982_Proshermacha_MYG467	TTCTATTATGGGTGCTATTAATTTTATTTCAACTATTATTAATATGCGTTCTTGGGGTAT
	WAMT72687_Chenistonia_MYG348	TTCTATTATAGGGGCTATTAATTTTATTTCTACAATTATTAACATACGCTCTAACGGTAT
	WAMT81018_Chenistonia_MYG348	TTCTATTATAGGGGCTATTAATTTTATTTCTACAATTATTAATATACGCTCTAACGGTAT
	WAMT81017_Chenistonia_MYG348	TTCTATTATAGGGGCTATTAATTTTATTTCTACAATTATTAATATACGCTCTAACGGTAT
	WAMT129260_Cethegus_fugax	TTCAGTTATAGGGGCAATTAATTTTATTTCTACAGTAATTAATATGCGAACTTTAGGGAT
	Hypochilus_pococki	TTCTATTATAGGGGCTATTAATTTTATTACAACTATTGTTAACATACGGGTGAAGGGGGT
	QMBS111473_Aname	------------------------------------------------------------
	WAMT114056_Swolnpes_MYG234	------------------------------------------------------------
	WAMT132903_Proshermacha_MYG471	------------------------------------------------------------
	WAMT16804_Teyl_vancouveri	------------------------------------------------------------
	ZSMA20170069_Linothele	------------------------------------------------------------
	QMBS111386_Porrhothele	------------------------------------------------------------
	AMKS30823_Troglodiplura_beirutpakbarai	------------------------------------------------------------
	QMBS111402_Aname	------------------------------------------------------------
	WAMT110142_Aname_phillipae	------------------------------------------------------------
	ARAMY002094_Kiama_lachrymoides	------------------------------------------------------------
	QMBS111388_Stanwellia	------------------------------------------------------------
	ARAMY002283_Atypus_snetsingeri	------------------------------------------------------------
	QMBS111284_Xamiatus	------------------------------------------------------------
	ARAMY002084_Australothele_jamiesoni	------------------------------------------------------------
	ARAMY000643_Sphodros_atlanticus	GAGTATGGAGAAAGTTCCTCTTTTTGTTTGGTCGGTTATAGTGACTGCTGTTTTGTTATT
	ARANS000021_Atypus_affinis	AACTATGGAGAAGGTGCCTTTATTTGTTTGGTCAGTAATGATTACTGCTATTTTGTTAGT
	ARAMY002102_Ixamatus	AAGATTAGAACGAGTTCCTTTGTTTGTTTGGTCTGTTTTGATTACTGCTATTCTTTTGCT
	ARAMYCAS539_Acanthogonatus_campanae	AACTATAGAACGTGTTCCTTTATTTGTTTGGTCTGTATTAATTACAGCAATTTTGCTTTT
	QMBS111330_Namea	AACGATGGAGCGAGTGCCGTTGTTTGTGTGATCTGTATTGATCACAGCTATTTTGTTGTT
	QMBS111356_Namea_brisbanensis	AACAATAGAACGTGTTCCATTATTTGTTTGGTCAGTTTTGATTACTGCAATTTTATTATT
	WAMT133310_Namea_flavomaculata	AACAATAGAACGTGTTCCTCTCTTTGTATGGTCTGTTTTAATTACTGCCATTTTATTATT
	QMBS111396_Namea_salanitri	AACTATAGAACGTGTTCCGTTATTTGTTTGATCTGTTTTGATTACTGCTATCTTATTATT
	QMBS111445_Namea	AACAATAGAACGTGTGCCTTTGTTTGTATGGTCTGTTTTAATTACAGCTATTTTATTGTT
	QMBS111359_Namea	AACGATAGAACGTGTGCCTTTGTTTGTATGATCTGTTTT---------------------
	QMBS111410_Namea_jimna	AACAATGGAACGTGTGCCCTTATTTGTATGATCAGTTTTGATCACAGCTATTTTATTATT
	QMBS111535_Namea_excavans	------------------------------------------------------------
	QMBS111381_Namea_dahmsi	AAGAATGGAACGAGTGCCGTTATTTGTGTGATCTGTTTTGATTACGGCTATTTTATTGTT
	WAMT91918_Teyl_heuretes	AACTATGGAGCGGGTACCTCTTTTTGTGTGATCGGTTTTGATTACGGCGGTGCTTCTATT
	WAMT96326_Teyl_MYG053	AACTATGGAGCGTGTACCTTTATTTGTTTGGTCGGTTTTGATTACAGCTATTTTATTATT
	QMBS86817_Aname_pallida	AAGAATGGAGCGGGTTCCTTTGTTTGTTTGGTCGGTGTTAATTACAGCAATTTTGTTACT
	QMBS111405_Aname	AAGAATAGAGCGTGTTCCTTTATTTGTTTGATCAGTATTAATTACGGCAATTTTGTTGTT
	WAMT98890_Aname_ellenae	AAGAATGGAGCGGGTACCTTTATTTGTTTGGTCAGTTTTAATTACGGCTATTCTTTTGTT
	WAMT129020_Aname_sinuata	AACGATGGAACGTGTTCCTTTATTTGTATGATCAGTATTAATTACGGCTATTCTTTTATT
	WAMT133820_Aname_grothi	AAGAATAGAACGGGTTCCTTTGTTTGTTTGGTCGGTATTAATTACGGCTATTCTTTTATT
	WAMT98767_Aname_vernonorum	GAGAATGGAGCGGGTTCCTTTGTTTGTGTGGTCTGTTTTTATTACGGCAATTTTGTTGTT
	WAMT53979_Aname_mccleeryorum	AACATTGGAGCGAGTGCCTTTGTTTGTGTGATCAGTTTTAATTACGGCGATTCTCTTATT
	WAMT121042_Aname_exulans	AACATTGGAACGAGTGCCTTTGTTTGTGTGATCTGTTTTAATTACGGCGATTCTTTTATT
	WAMT144398_Aname_mainae	AACATTGGAGCGTGTACCTTTGTTTGTGTGGTCAGTTTTAATTACGGCAGTTCTTTTGTT
	WAMT95409_Aname_aragog	AAGTATGGAGCGCGTTCCTCTGTTTGTTTGGTCGGTGTTAATTACAGCTATTTTATTATT
	WAMT148204_Aname_salina	GAGAATGGAGCGTGTCCCTTTGTTTGTTTGGTCAGTATTAATTACGGCTATTTTATTATT
	WAMT113826_Aname_lorica	AAGAATGGAGCGAGTACCTTTATTTGTGTGGTCTGTATTAATTACAGCTATCTTACTTCT
	WAMT110261_Aname_simoneae	GAGAATGGAGAAGGTACCTTTATTTGTTTGGTCAGTATTAATTACAGCGGTTCTTTTATT
	WAMT127202_Aname_whitei	GAGAATGGAAAGGGTTCCTCTGTTTGTTTGGTCTGTTTTAATTACAGCAATTCTTTTACT
	WAMT107182_Aname_mellosa	ATCTATGGAGCGAGTTCCTTTATTTGTTTGATCAGTTTTAATTACTGCTATTTTATTGTT
	WAMT57563_Kwonkan_MYG343	GACTATAGAACGTGTTCCTTTATTTGTTTGGTCAGTATTAATTACTGCTATTTTATTGTT
	WAMT145316_Kwonkan_MYG650	GACTATAGAGCGTGTTCCTTTGTTTGTTTGGTCTGTTTTAATTACTGCTATTTTGTTGTT
	WAMT157120_Kwonkan_wonganensis	GACTATGGAGCGTGTTCCGTTGTTTGTTTGGTCTGTTTTAATTACTGCTGTTTTGTTATT
	WAMT132363_Kwonkan_MYG392	AACTATGGAGCGTGTACCTCTGTTTGTTTGGTCAGTTTTGATTACAGCTGTTTTATTGCT
	WAMT132361_Kwonkan_MYG390	AACCATAGAACGTGTTCCTTTATTTGTGTGGTCTGTTCTTATTACTGCTGTTTTATTGTT
	WAMT134203_Kwonkan_turriger	AACAATGGAACGTGTTCCTCTCTTTGTTTGATCTGTTTTAATTACTGCTGTATTGTTGTT
	WAMT108989_Hesperonatalius_maxwelli	GACTATGGAGCGGGTTCCGTTGTTTGTGTGGTCAGTATTAATTACAGCTATTCTTTTGCT
	WAMT96018_Aname_watsoni	AACAATGGAGCGGGTTCCTTTATTTGTTTGGTCTGTATTGATTACGGCTATTTTATTGTT
	WAMT98424_Aname_marae	AAGAATGGAACGAGTACCATTGTTTGTGTGATCGGTATTAATTACGGCAATTCTTTTGTT
	WAMT108988_Hesperonatalius_langlandsi	AACAATGGAGCGGGTACCCCTGTTTGTCTGATCTGTATTAATTACGGCGATTTTATTGCT
	QMBS111338_Stanwellia	ACCAATAGAACGGACACCTTTATTTGTGTGATCTGTTTTAATTACAGCTATTTTATTATT
	QMBS111428_Stanwellia	AGTAATAGAACGTGTTCCTTTATTTGTTTGATCTGTTTTTATTACGTCTATTTTATTATT
	SAMNN28449_Stanwellia_nebulosa	AACAATAGAACGTGTTCCATTATTTGTATGATCTGTTTTTATTACAGCGATTTTACTATT
	WAMT132749_Kwonkan_MYG195	GTCTATGGATCGTGTTCCTTTGTTTGTGTGATCTGTTTTTATTACTGCTGTGTTGTTGTT
	WAMT88514_Kwonkan_MYG458	GACTATGGAGCGGGTCCCGTTATTTGTTTGGTCTGTTTTAATTACTGCTTTCTTGCTTTT
	WAMT99672_Kwonkan_MYG165	AACTATGGAGCGGGTTCCTCTGTTTGTTTGGTCAGTTTTAGTTACTGCTATTTTGCTATT
	WAMT130375_Kwonkan_MYG197	ATCTATAGAACGTGTTCCATTGTTTGTGTGGTCGGTTTTAATTACTGCTGTTCTTTTACT
	WAMT53579_Swolnpes_MYG415	AACAATGGAACGTGTTCCATTGTTTGTCTGATCAGTATTTATTACTGCTATTTTATTGCT
	WAMT78529_Teyl_MYG358	GAGCATAGAACGTGTGCCTTTGTTTGTTTGGTCAGTTTTAATTACAGCTGTCTTATTATT
	WAMT96062_Teyl_MYG012	GGGGATGGAGCGGGTGCCATTATTTGTTTGGTCAGTTTTGATTACGGCAGTTTTATTGCT
	WAMT141133_Teyl_luculentus	GAGAATGGAACGAGTGCCTTTATTTGTTTGATCAGTTTTGATTACAGCGATTTTGTTACT
	WAMT137482_Teyl_damsonoides	CACTTTTGAGCGGGTGCCTTTATTTGTTTGATCAGTATTAATTACAGCTATTTTGTTATT
	WAMT147625_Teyl_MYG354	------------------------------------------------------------
	WAMT54237_Kwonkan_MYG088	GACAATGGAGCGTGTTCCTTTATTTGTTTGGTCTGTTTTTATCACTGCTGTGCTTTTATT
	SAMCaveN253_Troglodiplura_beirutpakbarai	AGATATGGGACGTATGTCCTTGTTTGTTTGGTCTGTTTTAATCACTACTATTCTTTTATT
	SAMCaveN5896_Troglodiplura	AGATATGGGACGTATGTCCTTGTTTGTTTGGTCTGTTTTAATCACTACTATTCTTTTATT
	SAMCaveN6838_Troglodiplura	AGATATGGGACGTATGTCCTTGTTTGTTTGGTCTGTTTTAATCACTACTATTCTTTTATT
	WAMT97003_Swolnpes_darwini	GAACATGGAACGAGTTCCTTTATTTGTGTGGTCAGTATTAATTACTGCTATTCTTTTATT
	WAMT97503_Swolnpes_darwini	GAACATGGAACGAGTTCCTTTATTTGTGTGGTCAGTATTGATTACTGCTATTCTTTTATT
	QMBS111351_Xamiatus_rubrifrons	GACTATAGAGCGTGTACCATTGTTTGTTTGGTCTGTGTTGATTACGGCTGTTTTGTTGTT
	WAMT116018_Teyl_MYG412	GAGGATGGAGCGGGTGCCTTTGTTTGTTTGGTCGGTGTTGATCACTGCGATCTTGTTATT
	SAMNN29525_Teyloides_bakeri	AACACTTGAGCGTGTTCCTTTATTTGTCTGATCAGTGTTAATCACGGCTATTTTACTTCT
	WAMT72701_Proshermacha_MYG349	GACATTGGAGCGTGTCCCGTTGTTTGTTTGGTCAGTGTTAATTACGGCTATTTTGCTTTT
	WAMT78535_Proshermacha_MYG357	AACATTGGAGCGCATTCCTTTGTTTGTTTGGTCTGTATTGATTACAGCGATTTTACTCCT
	WAMT132960_Proshermacha_MYG465	AACATTGGAACGTATCCCACTATTTGTTTGATCAGTATTGGTTACTGCTATTTTGCTTCT
	WAMT96060_Proshermacha_MYG468	AACGTTGGAGCGGATTCCTTTGTTTGTTTGATCAGTTTTAATCACAGCTATTTTGCTTCT
	WAMT80952_Proshermacha_MYG346	AACATTGGAGCGAATTCCTTTGTTTGTGTGGTCTGTATTGATCACGGCTATCTTATTACT
	WAMT132981_Proshermacha_MYG344	AACATTGGAGCGTATTCCGTTGTTTGTATGATCGGTTCTTATCACGGCTATTCTTCTACT
	WAMT94765_Proshermacha_MYG469	GACGTTGGAGCGGGTTCCATTATTTGTTTGGTCTGTTTTAGTAACGGCCATTTTGCTTCT
	WAMT131982_Proshermacha_MYG467	AACTTTGGAGCGGGTCCCATTATTTGTGTGGTCGGTCTTGGTGACAGCAATTTTATTACT
	WAMT72687_Chenistonia_MYG348	AACATTAGAGCGTATTCCTTTGTTTGTTTGATCAGTTTTAATTACGGCTATTTTATTGCT
	WAMT81018_Chenistonia_MYG348	AACATTAGAGCGAATTCCTTTGTTTGTTTGATCAGTTTTAATTACGGCTATTTTATTGCT
	WAMT81017_Chenistonia_MYG348	AACATTAGAGCGAATTCCTTTGTTTGTTTGATCAGTTTTAATTACGGCTATTTTGTTGCT
	WAMT129260_Cethegus_fugax	TAGAATAGACCGGTTAAGATTATTTATTTGGTCAGTAATAATTACAGCAATTTTATTATT
	Hypochilus_pococki	TAGTATAGAAAAGGTACCTTTGTTTGTTTGATCAGTACTTATTACTGCCATTCTTCTTCT
	QMBS111473_Aname	------------------------------------------------------------
	WAMT114056_Swolnpes_MYG234	------------------------------------------------------------
	WAMT132903_Proshermacha_MYG471	------------------------------------------------------------
	WAMT16804_Teyl_vancouveri	------------------------------------------------------------
	ZSMA20170069_Linothele	------------------------------------------------------------
	QMBS111386_Porrhothele	------------------------------------------------------------
	AMKS30823_Troglodiplura_beirutpakbarai	------------------------------------------------------------
	QMBS111402_Aname	------------------------------------------------------------
	WAMT110142_Aname_phillipae	------------------------------------------------------------
	ARAMY002094_Kiama_lachrymoides	------------------------------------------------------------
	QMBS111388_Stanwellia	------------------------------------------------------------
	ARAMY002283_Atypus_snetsingeri	------------------------------------------------------------
	QMBS111284_Xamiatus	------------------------------------------------------------
	ARAMY002084_Australothele_jamiesoni	------------------------------------------------------------
	ARAMY000643_Sphodros_atlanticus	ATTGTCTTTGCCTGTTTTAGCAGGAGCTATTACTATGTTGTTGACTGATCGAAATTTTAA
	ARANS000021_Atypus_affinis	TTTAGCTTTACCGGTATTGGCTGGAGCTATTACTATGTTGTTGACAGATCGAAATTTTAA
	ARAMY002102_Ixamatus	TCTGTCTTTACCAGTTTTGGCAGGAGCTATTACTATATTATTAACAGACCGAAATTTTAA
	ARAMYCAS539_Acanthogonatus_campanae	ATTGTCTTTGCCTGTTTTAGCTGGGGCTATTACAATATTATTGACAGATCGTAATTTTAA
	QMBS111330_Namea	GTTATCATTACCTGTTTTGGCGGGAGCAATTACTATATTGTTAACTGATCGGAATTTTAA
	QMBS111356_Namea_brisbanensis	GTTGTCACTTCCTGTTTTAGCAGGGGCAATTACTATATTGTTAACAGATCGAAATTTTAA
	WAMT133310_Namea_flavomaculata	ATTATCATTACCTGTCTTAGCAGGGGCAATTACTATATTATTAACAGATCGAAATTTTAA
	QMBS111396_Namea_salanitri	ACTATCTTTACCTGTTTTAGCAGGGGCGATCACCATATTATTGACGGATCGAAATTTTAA
	QMBS111445_Namea	ATTGTCATTACCTGTGTTGGCAGGAGCTATCACTATATTATTGACAGATCGTAATTTTAA
	QMBS111359_Namea	------------------------------------------------------------
	QMBS111410_Namea_jimna	ATTATCATTACCTGTGTTGGCAGGAGCCATTACAATACTATTAACAGATCGTAATTTTAA
	QMBS111535_Namea_excavans	------------------------------------------------------------
	QMBS111381_Namea_dahmsi	GTTATCTTTGCCGGTGTTGGCTGGGGCTATTACTATATTATTAACAGATCGTAATTTTAA
	WAMT91918_Teyl_heuretes	ATTGTCTTTACCGGTGTTGGCTGGAGCTATTACAATATTGTTGACAGATCGGAATTTTAA
	WAMT96326_Teyl_MYG053	ATTATCTTTACCAGTCTTAGCTGGGGCGGTCACAATATTGTTGACAGATCGGAATTTTAA
	QMBS86817_Aname_pallida	ATTGTCGTTACCTGTTTTGGCTGGGGCTATTACTATATTATTAACGGATCGTAATTTTAA
	QMBS111405_Aname	ATTGTCTCTTCCTGTTCTAGCCGGGGCTATTACAATATTATTAACGGATCGTAATTTTAA
	WAMT98890_Aname_ellenae	ATTGTCTTTGCCTGTGTTGGCGGGGGCTATTACAATATTATTGACAGATCGAAATTTTAA
	WAMT129020_Aname_sinuata	GTTATCTCTTCCAGTGTTGGCGGGGGCTATCACAATATTATTGACGGATCGTAATTTTAA
	WAMT133820_Aname_grothi	ATTATCTCTTCCTGTGTTGGCGGGGGCTATTACAATATTACTGACAGATCGAAATTTTAA
	WAMT98767_Aname_vernonorum	GTTGTCGCTTCCTGTATTGGCTGGGGCTATTACAATATTATTGACAGATCGAAATTTTAA
	WAMT53979_Aname_mccleeryorum	ACTGTCTTTGCCTGTATTAGCGGGGGCGATTACTATATTGTTAACAGATCGAAATTTTAA
	WAMT121042_Aname_exulans	GTTGTCCTTGCCTGTGTTAGCAGGGGCGATCACTATATTATTAACAGATCGTAACTTTAA
	WAMT144398_Aname_mainae	GTTGTCTTTGCCGGTGTTAGCGGGGGCGATTACTATACTATTGACGGATCGAAATTTTAA
	WAMT95409_Aname_aragog	ATTGTCTTTGCCAGTGCTAGCGGGGGCTATTACTATATTGTTGACTGATCGGAATTTTAA
	WAMT148204_Aname_salina	GTTATCCTTACCGGTATTGGCGGGGGCTATTACTATATTATTGACTGATCGAAATTTTAA
	WAMT113826_Aname_lorica	TTTATCACTTCCTGTATTAGCGGGAGCAATTACTATACTGTTGACTGATCGAAATTTTAA
	WAMT110261_Aname_simoneae	GTTGTCACTACCAGTATTGGCGGGGGCTATTACTATATTATTGACGGATCGGAATTTTAA
	WAMT127202_Aname_whitei	GTTGTCTTTGCCAGTATTAGCGGGGGCTATTACAATATTGTTGACGGATCGGAATTTTAA
	WAMT107182_Aname_mellosa	ATTATCTTTACCGGTTTTAGCGGGTGCTATTACTATACTATTGACAGATCGGAATTTTAA
	WAMT57563_Kwonkan_MYG343	GTTGTCTTTGCCGGTTTTGGCTGGTGCCATCACGATGTTGTTAACTGATCGTAATTTTAA
	WAMT145316_Kwonkan_MYG650	ATTGTCGTTACCAGTTTTGGCAGGTGCTATTACTATATTATTAACGGATCGTAATTTTAA
	WAMT157120_Kwonkan_wonganensis	GTTGTCTTTACCAGTTTTGGCAGGTGCGGTAACAATGTTATTAACGGATCGGAATTTTAA
	WAMT132363_Kwonkan_MYG392	GTTATCTTTACCAGTTTTGGCTGGTGCTATTACTATATTGTTGACTGATCGGAATTTTAA
	WAMT132361_Kwonkan_MYG390	ATTGTCTTTGCCAGTTTTGGCGGGGGCTATCACTATATTGTTGGTTGATCGGAATTTTAA
	WAMT134203_Kwonkan_turriger	GTTGTCTTTACCAGTTTTGGCGGGTGCTGTTACTATATTATTGACCGATCGAAATTTTAA
	WAMT108989_Hesperonatalius_maxwelli	TTTGTCTCTTCCAGTTTTGGCTGGGGCTATTACTATATTGTTGACGGATCGTAATTTTAA
	WAMT96018_Aname_watsoni	ATTATCACTTCCAGTATTGGCGGGGGCTATCACTATATTATTGACTGATCGAAATTTTAA
	WAMT98424_Aname_marae	ATTGTCTCTTCCTGTGTTAGCGGGGGCTATCACTATATTATTGACTGATCGAAATTTTAA
	WAMT108988_Hesperonatalius_langlandsi	TTTGTCTTTACCTGTTTTGGCGGGGGCTATTACTATATTATTGACGGATCGTAACTTTAA
	QMBS111338_Stanwellia	ATTATCACTTCCGGTTTTAGCTGGAGCGATTACAATATTGTTGACTGATCGAAATTTTAA
	QMBS111428_Stanwellia	ACTGTCTCTTCCAGTTTTAGCTGGTGCGATTACAATATTATTGACTGATCGAAATTTTAA
	SAMNN28449_Stanwellia_nebulosa	ATTATCACTTCCTGTTTTGGCTGGTGCTATTACTATATTATTGACGGATCGAAATTTTAA
	WAMT132749_Kwonkan_MYG195	GTTGTCTTTACCTGTATTGGCTGGTGCTATTACAATATTATTGACGGATCGGAATTTTAA
	WAMT88514_Kwonkan_MYG458	GTTGTCTCTCCCTGTTTTGGCGGGTGCTATTACTATGTTGCTTACTGACCGTAATTTTAA
	WAMT99672_Kwonkan_MYG165	GTTGTCTCTTCCTGTTTTGGCGGGGGCGATTACTATGTTATTAACTGACCGAAATTTTAA
	WAMT130375_Kwonkan_MYG197	TTTATCTCTTCCTGTTTTGGCTGGGGCTATTACTATATTATTGACGGATCGTAATTTTAA
	WAMT53579_Swolnpes_MYG415	TTTGTCATTACCTGTGTTAGCTGGGGCTATTACTATGCTTTTAACTGATCGAAATTTTAA
	WAMT78529_Teyl_MYG358	ATTATCGCTGCCTGTTTTGGCTGGAGCAATTACTATACTATTAACTGATCGTAATTTTAA
	WAMT96062_Teyl_MYG012	TTTATCATTACCTGTTTTGGCTGGGGCTATCACCATATTATTGACTGATCGTAATTTTAA
	WAMT141133_Teyl_luculentus	TTTATCATTGCCTGTTTTAGCTGGGGCTATCACCATATTGTTAACTGATCGTAATTTTAA
	WAMT137482_Teyl_damsonoides	ATTATCTCTTCCTGTTTTGGCAGGGGCAGTGACTATATTGTTGACAGATCGTAATTTTAA
	WAMT147625_Teyl_MYG354	------------------------------------------------------------
	WAMT54237_Kwonkan_MYG088	GTTATCTTTGCCAGTTTTGGCTGGTGCTATTACGATGTTGTTGATAGATCGGAATTTTAA
	SAMCaveN253_Troglodiplura_beirutpakbarai	ATTGGCGTTGCCGGTTTTAGCTGGGGCTATTACTATGCTTTTGACTGATCGAAATTTTAA
	SAMCaveN5896_Troglodiplura	ATTGGCGTTGCCGGTTTTAGCTGGGGCTATTACTATGCTTTTGACTGATCGAAATTTTAA
	SAMCaveN6838_Troglodiplura	GTTGGCGTTGCCGGTTTTAGCTGGGGCTATTACTATGCTTTTGACTGATCGAAATTTTAA
	WAMT97003_Swolnpes_darwini	GCTTTCTTTACCAGTTTTGGCTGGGGCTGTTACGATGCTTTTAACTGACCGGAATTTTAA
	WAMT97503_Swolnpes_darwini	GCTTTCTTTACCAGTTTTGGCTGGAGCTGTTACGATGCTTTTAACTGATCGGAATTTTAA
	QMBS111351_Xamiatus_rubrifrons	GATGTCTCTACCGGTTTTAGCTGGGGCTATTACCATATTGTTGACTGATCGTAATTTTAA
	WAMT116018_Teyl_MYG412	GCTTTCATTACCTGTTTTAGCGGGGGCGATTACAATATTATTGACTGATCGGAATTTTAA
	SAMNN29525_Teyloides_bakeri	TCTTTCTTTACCGGTATTAGCTGGGGCTATCACAATACTTTTAACTGATCGTAATTTTAA
	WAMT72701_Proshermacha_MYG349	ACTGTCTCTTCCGGTGTTAGCTGGGGCTATCACCATGCTTTTGACTGATCGTAATTTTAA
	WAMT78535_Proshermacha_MYG357	TCTCTCTCTCCCAGTTTTAGCAGGGGCTATTACGATACTTTTAACAGACCGTAATTTTAA
	WAMT132960_Proshermacha_MYG465	TCTTTCTCTTCCAGTTTTGGCAGGTGCTATTACAATGCTTTTGACTGATCGTAATTTTAA
	WAMT96060_Proshermacha_MYG468	TCTATCTCTTCCAGTATTGGCAGGGGCGATTACTATACTATTAACTGATCGTAATTTTAA
	WAMT80952_Proshermacha_MYG346	TTTGTCTTTACCAGTTTTAGCGGGTGCTATTACCATATTATTGACAGATCGTAATTTTAA
	WAMT132981_Proshermacha_MYG344	TCTTTCTTTACCTGTATTAGCAGGTGCTATTACGATATTATTAACAGATCGTAATTTTAA
	WAMT94765_Proshermacha_MYG469	TCTTTCATTGCCTGTATTGGCTGGGGCCATTACGATATTGTTAACAGATCGTAATTTTAA
	WAMT131982_Proshermacha_MYG467	ACTTTCCTTGCCTGTTTTAGCTGGAGCTATTACCATGCTTTTGACTGATCGTAATTTTAA
	WAMT72687_Chenistonia_MYG348	CCTTTCTTTGCCTGTTTTAGCTGGGGCTATTACGATGTTGTTAACTGATCGAAATTTTAA
	WAMT81018_Chenistonia_MYG348	CCTTTCTTTGCCTGTTTTAGCTGGGGCTATTACGATGTTGTTAACTGATCGGAATTTTAA
	WAMT81017_Chenistonia_MYG348	CCTTTCTTTGCCTGTTTTAGCTGGAGCTATTACGATGCTGTTAACTGATCGAAATTTTAA
	WAMT129260_Cethegus_fugax	ATTATCGTTACCTGTTTTAGCGGGTGCTATTACTATATTATTAACTGATCGAAATTTTAA
	Hypochilus_pococki	TTTGTCATTACCTGTTTTAGCAGGTGCCATTACTATATTGTTAACGGACCGTAATTTCAA
	QMBS111473_Aname	------------------------------------------------------------
	WAMT114056_Swolnpes_MYG234	------------------------------------------------------------
	WAMT132903_Proshermacha_MYG471	------------------------------------------------------------
	WAMT16804_Teyl_vancouveri	------------------------------------------------------------
	ZSMA20170069_Linothele	------------------------------------------------------------
	QMBS111386_Porrhothele	------------------------------------------------------------
	AMKS30823_Troglodiplura_beirutpakbarai	------------------------------------------------------------
	QMBS111402_Aname	------------------------------------------------------------
	WAMT110142_Aname_phillipae	------------------------------------------------------------
	ARAMY002094_Kiama_lachrymoides	------------------------------------------------------------
	QMBS111388_Stanwellia	------------------------------------------------------------
	ARAMY002283_Atypus_snetsingeri	------------------------------------------------------------
	QMBS111284_Xamiatus	------------------------------------------------------------
	ARAMY002084_Australothele_jamiesoni	------------------------------------------------------------
	ARAMY000643_Sphodros_atlanticus	TACTACTTTTTTTGATCCTTCTGGAGGTGGAGATCCTATTTTGTTTCAACATTTATTTT-
	ARANS000021_Atypus_affinis	TACTACATTTTTTGATCCATCAGGTGGGGGTGATCCTATTTTATTTCAACATTTATTTT-
	ARAMY002102_Ixamatus	TACTTCTTTCTTTGACCCAGCTGGTGGAGGTGATCCTATTTTGTTTCAGCATTTGTTT--
	ARAMYCAS539_Acanthogonatus_campanae	TACTTCCTTTTTTGACCCTGCTGGGGGGGGTGATCCTATTTTATTTCAGCATTTATTT--
	QMBS111330_Namea	TACATCTTTTTTTGACCCCGCTGGGGGCGGGGATCCTATTTTGTTTCAACACTTATTTTC
	QMBS111356_Namea_brisbanensis	CACATCTTTTTTTGACCCCGCAGGGGGAGGACATCCAATTTTATTTCAACATTTATTTTC
	WAMT133310_Namea_flavomaculata	TACATCTTTTTTTGACCCTGCAGGAGGTGGGGATCCAATTTTATTTCAACATTTGTTTTC
	QMBS111396_Namea_salanitri	CACATCCTTTTTTGATCCTGCGGGGGGGGGAGATCCAATTTTGTTTCAACACTTGTTTTC
	QMBS111445_Namea	TACTTCTTTCTTTGATCCTGCGGGGGGTGGGGATCCGATTTTGTTTCAACATTTATTTTC
	QMBS111359_Namea	----------------------------------------------------------CC
	QMBS111410_Namea_jimna	CACATCTTTTTTTGATCCTGCGGGTGGGGGTGA---------------------------
	QMBS111535_Namea_excavans	------------------------------------------------------------
	QMBS111381_Namea_dahmsi	TACTTCTTTTTTTGACCCTGCAGGTGGGGGTGATCCAATTTTATTTCAGCATTTATTT--
	WAMT91918_Teyl_heuretes	TACTTCTTTTTTTGATCCTGCGGGAGGTGGAGATCCTATTTTATTTCAGCATTTATTCCC
	WAMT96326_Teyl_MYG053	TACTTCATTTTTTGACCCTGCAGGGGGTGGAGACCCTATTTTATTTCAACATTTATTTCT
	QMBS86817_Aname_pallida	TACATCGTTTTTTGATCCTGCAGGGGGGGGAGATCCTATTTTATTTCAACACTTGTTTTC
	QMBS111405_Aname	TACTTCATTTTTTGACCCCGCGGGGGGGGGAGATCCTATTTTATTTCAACATTTATTT--
	WAMT98890_Aname_ellenae	CACTTCATTTTTTGATCCTGCCGGGGGAGGAGATCCGATTTTGTTTCAACACTTGTTTTC
	WAMT129020_Aname_sinuata	TACATCGTTTTTTGATCCTGCTGGGGGTGGGGATCCTAT-------------------TC
	WAMT133820_Aname_grothi	TACTTCGTTTTTTGATCCTGCTGGGGGGGGAGATCCTATTTTATTTCAACATTTATTTTC
	WAMT98767_Aname_vernonorum	TACATCTTTTTTTGACCCTGCTGGGGGAGGGGATCCTATTTTGTTTCAACATTTGTTT--
	WAMT53979_Aname_mccleeryorum	TACATCCTTTTTTGACCCAGCGGGAGGGGGTGATCCTATTTTATTTCAACATTTGTTTTC
	WAMT121042_Aname_exulans	TACATCCTTTTTTGACCCAGCAGGAGGGGGTGATCCTATTTTGTTTCAACACTTGTTTTC
	WAMT144398_Aname_mainae	TACGTCTTTTTTTGATCCTGCAGGAGGGGGAGATCCTATTTTGTTTCAACATTTGTTTAC
	WAMT95409_Aname_aragog	TACTTCTTTTTTTGACCCGGCAGGAGGGGGGGATCCAATTTTGTTTCAACATTTGTTTTT
	WAMT148204_Aname_salina	TACTTCTTTTTTTGACCCTGCGGGAGGGGGGGACCCAATTTTGTTTCAACATTTATTTTA
	WAMT113826_Aname_lorica	TACCTCTTTTTTTGATCCAGCAGGCGGAGGGGATCCAATTTTGTTTCAGCATTTATTTTC
	WAMT110261_Aname_simoneae	TACTTCTTTTTTTGACCCTGCTGGGGGAGGGGATCCTATTTTATTTCAGCATTTGTTT--
	WAMT127202_Aname_whitei	TACTTCTTTTTTTGATCCTGCTGGTGGTGGGGATCCTATTTTGTTTCAACATTTGTTT--
	WAMT107182_Aname_mellosa	TACATCCTTTTTTGATCCTGCCGGAGGGGGGGATCCTATTTTGTTTCAACATTTATTTTC
	WAMT57563_Kwonkan_MYG343	TACGTCGTTTTTTGATCCAGCGGGAGGGGGAGATCCTATTTTGTTTCAACATTTATTCAC
	WAMT145316_Kwonkan_MYG650	TACATCGTTTTTTGATCCTGCCGGAGGAGGAGATCCGATTTTGTTTCAGCATTTATTTTA
	WAMT157120_Kwonkan_wonganensis	TACATCATTTTTTGATCCTGCGGGAGGTGGTGATCCAATTTTGTTTCAACATTTATTTAC
	WAMT132363_Kwonkan_MYG392	TACTTCATTTTTTGATCCGGCGGGAGGGGGAGACCCAATTTTATTTCAGCATTTGTTTAC
	WAMT132361_Kwonkan_MYG390	TACATCGTTTTTTGATCCTGCGGGAGGAGGAGACCCAATTTTATTTCAGCATTTATTTTC
	WAMT134203_Kwonkan_turriger	TACATCGTTTTTTGATCCTGCTGGTGGGGGGGATCCTATTTTGTTTCAACATTTATTTAC
	WAMT108989_Hesperonatalius_maxwelli	TACTTCTTTTTTTGATCCGGCTGGGGGAGGGGATCCTATTTTGTTTCAACATTTGTTTTC
	WAMT96018_Aname_watsoni	TACTTCTTTTTTTGATCCTGCAGGGGGGGGAGATCCTATTTTATTTCAGCATTTATTTTC
	WAMT98424_Aname_marae	TACATCTTTTTTTGACCCTGCAGGGGGAGGAGATCCTATTTTATTTCAACATCTATTTAA
	WAMT108988_Hesperonatalius_langlandsi	TACGTCCTTTTTTGATCCCGCGGGAGGGGGGGATCCCATTTTATTTCAGCATTTGTTTTC
	QMBS111338_Stanwellia	TACGTCTTTTTTTGATCCGGCTGGGGGGGGAGATCCTATTTTATTTCAACATTTATTT--
	QMBS111428_Stanwellia	TACATCTTTTTTTGACCCAGCAGGAGGAGGAGATCCTATTTTGTTTCAACATTTATTT--
	SAMNN28449_Stanwellia_nebulosa	TACGTCTTTTTTTGACCCATCAGGAGGAGGGGATCCTATTTTATTTCAACATTTGTTTCT
	WAMT132749_Kwonkan_MYG195	TACATCTTTTTTTGATCCTGCAGGTGGAGGAGATCCAATTTTATTTCAACATTTGTTT--
	WAMT88514_Kwonkan_MYG458	TACGTCGTTTTTTGACCCTGCTGGGGGGGGGGATCCTATTTTGTTTCAACATTTGTTTAC
	WAMT99672_Kwonkan_MYG165	TACGTCATTTTTTGATCCTGTTGGAGGCGGGGATCCTATTTTGTTTCAACATTTGTTTAC
	WAMT130375_Kwonkan_MYG197	TACGTCATTTTTTGATCCAGTTGGAGGGGGGGATCCAATTTTATTTCAACATTTATTT--
	WAMT53579_Swolnpes_MYG415	TACTTCTTTTTTTGATCCTGCTGGGGGTGGGGATCCTATCTTGTTTCAGCATTTGTTTCT
	WAMT78529_Teyl_MYG358	TACTTCTTTTTTTGATCCGGCTGGGGGAGGAGATCCTATTTTATTTCAGCATTTATTTTC
	WAMT96062_Teyl_MYG012	CACCTCCTTCTTTGATCCTGCGGGGGGAGGTGACCCTATTTTATTCCAACATTTATTTTC
	WAMT141133_Teyl_luculentus	TACTTCTTTTTTTGATCCTGCTGGTGGGGGAGATCCGATTTTGTTTCAACATTTGTTT--
	WAMT137482_Teyl_damsonoides	CACATCGTTTTTTGATCCAGCGGGGGGGGGAGATCCAATTTTATTTCAGCATTTGTTTTC
	WAMT147625_Teyl_MYG354	----------------------------------------------------------TC
	WAMT54237_Kwonkan_MYG088	TACGTCATTTTTTGACCCTGCTGGGGGTGGGGATCCTATTTTGTTTCAGCATTTGTTTAC
	SAMCaveN253_Troglodiplura_beirutpakbarai	TACTTCTTTTTTTGACCCAGGGGGCGGGGGTGATCCTATTTTATTTCAGCATTTATTT--
	SAMCaveN5896_Troglodiplura	TACTTCTTTTTTTGACCCAGGGGGCGGGGGTGATCCTATTTTATTTCAGCATTTATTT--
	SAMCaveN6838_Troglodiplura	TACTTCTTTTTTTGACCCAGGGGGTGGGGGTGATCCTATTTTATTTCAGCATTTGTTT--
	WAMT97003_Swolnpes_darwini	TACTTCTTTTTTTGATCCTGCTGGTGGTGGAGATCCGATTTTATTTCAGCATTTGTTTCT
	WAMT97503_Swolnpes_darwini	TACTTCTTTTTTTGATCCTGCTGGTGGTGGAGATCCGATTTTATTTCAGCATTTGTTTCT
	QMBS111351_Xamiatus_rubrifrons	TACGTCTTTTTTTGATCCTGCTGGGGGTGGTGATCCTATTTTATTTCAGCATTTATTT--
	WAMT116018_Teyl_MYG412	CACATCTTTTTTTGACCCTGCGGGCGGCGGGGACCCTATTTTATTTCAGCATTTATTTTC
	SAMNN29525_Teyloides_bakeri	CACTACTTTTTTCGATCCGGCTGGTGGAGGTGATCCTATTTTATTTCAACACTTGTTTCC
	WAMT72701_Proshermacha_MYG349	TACGACCTTTTTTGACCCTGCTGGTGGTGGGGATCCTATTTTATTTCAACACTTATTT--
	WAMT78535_Proshermacha_MYG357	TACCACCTTTTTTGATCCAGCGGGTGGAGGGGACCCTATTTTATTTCAGCATTTATTT--
	WAMT132960_Proshermacha_MYG465	TACTACCTTTTTTGATCCAGCGGGTGGGGGAGATCCCATTTTATTTCAGCATTTATTT--
	WAMT96060_Proshermacha_MYG468	TACCACCTTTTTTGATCCTGCGGGAGGGGGGGATCCTATTTTATTTCAGCATTTATTT--
	WAMT80952_Proshermacha_MYG346	CACAACCTTTTTTGATCCGGCAGGAGGAGGTGATCCAATTTTATTCCAGCATTTATTT--
	WAMT132981_Proshermacha_MYG344	TACGACCTTTTTTGATCCTGCAGGTGGTGGGGATCCTATTTTATTTCAGCATTTATTT--
	WAMT94765_Proshermacha_MYG469	TACAACCTTTTTTGACCCAGCAGGAGGGGGAGATCCTATTTTATTTCAGCATTTATTT--
	WAMT131982_Proshermacha_MYG467	TACAACTTTTTTTGACCCAGCGGGTGGTGGTGATCCTATTTTATTTCAACATTTATTT--
	WAMT72687_Chenistonia_MYG348	TACTAGATTTTTTGATCCTGCTGGTGGGGGTGATCCTATTTTATTTCAACACTTATTTTC
	WAMT81018_Chenistonia_MYG348	TACTAGATTTTTTGATCCTGCTGGTGGGGGTGATCCTATTTTATTTCAACACTTATTTTC
	WAMT81017_Chenistonia_MYG348	TACTAGATTTTTTGATCCTGCTGGTGGGGGTGATCCTATTTTATTTCAACACTTATTTTC
	WAMT129260_Cethegus_fugax	TACATCTTTTTTTGATCCCGCGGGCGGGGGAGATCCAGTTTTATTTCAGCATTTGTTTCA
	Hypochilus_pococki	TACTTCTTTTTTTGATCCAGCGGGGGGAGGAGATCCAATTTTGTTTCAGCATTTGTTT--
	QMBS111473_Aname	------------------------------------------------------------
	WAMT114056_Swolnpes_MYG234	-----------------------------------------------------------C
	WAMT132903_Proshermacha_MYG471	----------------------------------------------------------TC
	WAMT16804_Teyl_vancouveri	----------------------------------------------------------TT
	ZSMA20170069_Linothele	------------------------------------------------------------
	QMBS111386_Porrhothele	------------------------------------------------------------
	AMKS30823_Troglodiplura_beirutpakbarai	------------------------------------------------------------
	QMBS111402_Aname	------------------------------------------------------------
	WAMT110142_Aname_phillipae	------------------------------------------------------------
	ARAMY002094_Kiama_lachrymoides	------------------------------------------------------------
	QMBS111388_Stanwellia	------------------------------------------------------------
	ARAMY002283_Atypus_snetsingeri	------------------------------------------------------------
	QMBS111284_Xamiatus	------------------------------------------------------------
	ARAMY002084_Australothele_jamiesoni	------------------------------------------------------------
	ARAMY000643_Sphodros_atlanticus	------------GGTAATATAG--CTTTAAAAACCAAAGC-ATCATGGCGGCCTTAAAAA
	ARANS000021_Atypus_affinis	------------GGTAATATTTTAATTAAAAAACCAAAGC-ATAATGGCGGCCTTA-CAT
	ARAMY002102_Ixamatus	------------------------------------------------------------
	ARAMYCAS539_Acanthogonatus_campanae	------------------------------------------------------------
	QMBS111330_Namea	TAAAAACAAAAAGGTAATACCC--CCGGAGAAACCCATACTTCTTTGACGGCCCT--TTT
	QMBS111356_Namea_brisbanensis	TAAAAATAAAAAGGTAATATCC--TTGGAGAAACCTATAC-TCTTTGACGGCCTT--CTT
	WAMT133310_Namea_flavomaculata	TAAAAATAAAAAGGTAATAACC--CCGGAGAAACCTATAT-TCTTTGACGGCCTT--TTT
	QMBS111396_Namea_salanitri	TAAAAATAAAAAGGTAATACCC--CTGGAGAAACCTATAC-TCCTTGACGGCCTT--TTT
	QMBS111445_Namea	TAAAAATAAAAAGGTAATACTC--CTGAGGAAACCTCTAC-TCTTTGACGGCCTT--TCT
	QMBS111359_Namea	CAAAAATAAAAAGGTAATACCC--TTGGGGAAACCTATAC-TCTTTGACGGCCTT--TTT
	QMBS111410_Namea_jimna	------------------------------------------------------------
	QMBS111535_Namea_excavans	--------------------------------ACCTATGC-TCTTTGACGGCCTT--TTT
	QMBS111381_Namea_dahmsi	------------------------------------------------------------
	WAMT91918_Teyl_heuretes	TAACAATAAAAAGGTAATACTC--CCGAGGAAACCTTTAT-TTTTTGACGGCCTT--TTT
	WAMT96326_Teyl_MYG053	AACTATTAAAAAGGTAATACCC--CTGGGGAAACCTTTAC-TTTTTGACGGCCTT--CTT
	QMBS86817_Aname_pallida	TGGGCTAAAAAAGGTAATACTTA-AAAAGGAAACCTATTC-CCTTTGGCGGCCTT--ATT
	QMBS111405_Aname	------------------------------------------------------------
	WAMT98890_Aname_ellenae	TGAGAGAAAAAGGGTAATACTA--TTTTGGAAACCTATAC-TCTTTGGCGGCCTT--ATT
	WAMT129020_Aname_sinuata	TAAATTTTAAAGGGTAATACTC--CTTTGGAAACCCTTAC-TTTTTGGCGGCCTT--ATT
	WAMT133820_Aname_grothi	TAAACTACAAAGGGTAATACTT--TTTTGGAAACCTATGC-TCTTTGGCGGCCTT--TTT
	WAMT98767_Aname_vernonorum	-AAAGAAAAAAAGGTAATACTT--TTTAGGAAACCTATAC-CCCTTGGCGGCCTT--ATT
	WAMT53979_Aname_mccleeryorum	TGAGCTAAAGAAGGTAATACTA--ACTAGGAAACCTATGC-TCTTTGGCGGCCTT--TCT
	WAMT121042_Aname_exulans	TGAGCTAAAGAAGGTAATACTA---ATAGGAAACCTATGC-CCTTTGGCGGCCTT--TCT
	WAMT144398_Aname_mainae	TGGGCTAAAAAAGGTAATACTA--ACTAGGAAACCTATAC-TTTTTGGCGGCCTT--TTT
	WAMT95409_Aname_aragog	TGAGCTAAAAAAGGTAATACTA--CCCAGGAAACCTACGC-TCTTTGGCGGCCTT--TTT
	WAMT148204_Aname_salina	TGAGCTAAAAAAGGTAATACTA--TTTAGGAAACCTATGC-TCTTTGGCGGCCTT--TTT
	WAMT113826_Aname_lorica	TAAGCTAAAAAAGGTAATACTT--ATCAGGAAACCTATAC-TCTTTGGCGGCCTT--TTT
	WAMT110261_Aname_simoneae	------------------------------------------------------------
	WAMT127202_Aname_whitei	------------------------------------------------------------
	WAMT107182_Aname_mellosa	TAAAAGGAAAAAGGTAATACTT--TTTAGGAAACCTACAC-CCCTTGGCGGCCTT--ATT
	WAMT57563_Kwonkan_MYG343	TGACAGGAAAAGGGTAATACCCA-GAGGGGAAACCTATAC-CCTTTGGCGGCCTT--CAT
	WAMT145316_Kwonkan_MYG650	TAACAGGAAAAGGGTAATACCA--ACAGGGAAACCCATAC-TCTTTGGCGGCCTT--TAT
	WAMT157120_Kwonkan_wonganensis	TAACAATAAGAGGGTAATACCAT-AATGGGAAACCTATAT-CCTTTGGCGGCCTT--AAT
	WAMT132363_Kwonkan_MYG392	TGACAGGAAAAGGGTAATATCC--TCAGAGAAACCCATAT-ACTTTGGCGGCCTT--TAT
	WAMT132361_Kwonkan_MYG390	TAATAGTAAAAGGGTAATACCT--CTGGGGAAACCTATAC-CCCTTGGCGGCCTC--TAT
	WAMT134203_Kwonkan_turriger	TAACAACAAAAAGGTAATATCT--ATAGAGAAACCTTTAC-CCTTTGGCGGCCCC--TTT
	WAMT108989_Hesperonatalius_maxwelli	TAAACATAACAAGGTAATACTT--TCTAGGAAACCCATGC-CCTTTGGCGGCCTC--TTT
	WAMT96018_Aname_watsoni	TGAGTAAAAAAAGGTAATACTC--TATAGGAAACCCATAC-CCCTTGGCGGCCCT--TTT
	WAMT98424_Aname_marae	GAGGTGAAAAAAGGTAATACTC--TTTAGGAAACCTATGC-CTTTTGGCGGCCTC--TTT
	WAMT108988_Hesperonatalius_langlandsi	TAAACTAAATAAGGTAATACTT--TTTAGGAAACCTTCAT-CCCTTGGCGGCCTT--TTT
	QMBS111338_Stanwellia	------------------------------------------------------------
	QMBS111428_Stanwellia	------------------------------------------------------------
	SAMNN28449_Stanwellia_nebulosa	TGTTATTTATTAGGTATTAATA--TTGAAGAAACCTATGC-CCTTTGACGGCCCT--TTT
	WAMT132749_Kwonkan_MYG195	TTTCAGTAAAAGGGTAATACCTC-AGAGAGAAACCCTTAT-TCTTTGGCGGCCTT--TAT
	WAMT88514_Kwonkan_MYG458	TAACAGTAAAAAGGTAATACCC--ATGGGAAAACCTTTAC-CCCTTGGCGGCCTT--TCC
	WAMT99672_Kwonkan_MYG165	CGATAGTCAAAAGGTAATACCT--ATAGGGAAACCTTTAC-CCTTTGGCGGCCTC--TTT
	WAMT130375_Kwonkan_MYG197	------------------------------------------------------------
	WAMT53579_Swolnpes_MYG415	TAACAACTAAAAGGTAATACCA--TAGAAGAAACCTATGC-TTTTTGGCGGCCTT--TTT
	WAMT78529_Teyl_MYG358	TAAAAATCAAAAAGTAATATCT--CCGGAGAAACTTTTAT-TCTTTGACGGCCTT--TTT
	WAMT96062_Teyl_MYG012	TAAGCAAAAAAAGGTAATACCT--CTGGGGGAACCTTCAT-TTATTGACGGCCTT--TTT
	WAMT141133_Teyl_luculentus	------------------------------------------------------------
	WAMT137482_Teyl_damsonoides	TAAAAATAAAAAGGTAATACCC--CCGGAGAAACCTTCAC-TCATTGACGGCCTT--TTT
	WAMT147625_Teyl_MYG354	TAAAAATAAAAAGGTAATACTC--TCGAGGAAACCTTCAC-TCATTGACGGCCTC--TTT
	WAMT54237_Kwonkan_MYG088	TTACAGTAAAAAGGTAATATCA--ACTGAGAAACCTTTAC-CCTTTGGCGGCCTT--TCT
	SAMCaveN253_Troglodiplura_beirutpakbarai	------------------------------------------------------------
	SAMCaveN5896_Troglodiplura	------------------------------------------------------------
	SAMCaveN6838_Troglodiplura	------------------------------------------------------------
	WAMT97003_Swolnpes_darwini	AAAAAATAAAAGGGTAATACCAC-AAAGAGAAACCTATGC-CTTTTGGCGGCCTT--TTT
	WAMT97503_Swolnpes_darwini	AAAAAATAAAAGGGTAATACCAC-AAAGGGAAACCTATGC-CTTTTGGCGGCCTT--TTT
	QMBS111351_Xamiatus_rubrifrons	------------------------------------------------------------
	WAMT116018_Teyl_MYG412	TAAAGTTAAAAAAGTAATATCC--ACGGAGAAACTTTTAC-CTCATGACGGCCCT--TTT
	SAMNN29525_Teyloides_bakeri	CTATCAAAAAAGGGTAATATTT--T--TAGAAACCCTTAT-CCTTTGACGGCCTT--TTT
	WAMT72701_Proshermacha_MYG349	------------------------------------------------------------
	WAMT78535_Proshermacha_MYG357	------------------------------------------------------------
	WAMT132960_Proshermacha_MYG465	------------------------------------------------------------
	WAMT96060_Proshermacha_MYG468	------------------------------------------------------------
	WAMT80952_Proshermacha_MYG346	------------------------------------------------------------
	WAMT132981_Proshermacha_MYG344	------------------------------------------------------------
	WAMT94765_Proshermacha_MYG469	------------------------------------------------------------
	WAMT131982_Proshermacha_MYG467	------------------------------------------------------------
	WAMT72687_Chenistonia_MYG348	TTAACGTAAAAAGGTAATA-----AAATATAAACCTATTT-CCTTTGACGGCCTT--TTT
	WAMT81018_Chenistonia_MYG348	TTAACGTAAAAAGGTAATA-----AAATATAAACCTATTT-CCTTTGACGGCCTT--TTT
	WAMT81017_Chenistonia_MYG348	TTAACGTAAAAAGGTAATA-----AAATATAAACCTATTT-CCTTTGACGGCCTT--TTT
	WAMT129260_Cethegus_fugax	TTAAAATAAAAGAGTAATACTA--TTAAGGAAACTCATGT-TTTTTGGCGGCCTC--TTA
	Hypochilus_pococki	------------------------------------------------CGGCACT--TGC
	QMBS111473_Aname	----------------------------AGAAACCCATAC-TCTTTGGCGGCCTT--ATT
	WAMT114056_Swolnpes_MYG234	TAAAAACAAAAGGGTAATACCT--CTCGGGAAACCTATAC-CTTTTGGCGGCCTC--CTT
	WAMT132903_Proshermacha_MYG471	TAATCCTAAAAGGGTAATATTC--TCATAGAAACCTATAT-CCCTTGACGGCCTC--TAT
	WAMT16804_Teyl_vancouveri	TAAAAACCAAAAGGTAATATCT--CTGGAGAAACCTTTAC-TCTTTGACGGCCTT--TTT
	ZSMA20170069_Linothele	------------------------------------------------------------
	QMBS111386_Porrhothele	-------AATTAGGTAGTAAAA--TTCTTTAAACCCATGC-TTTTTGGCGGCCCT--TCT
	AMKS30823_Troglodiplura_beirutpakbarai	------------------------------------------------------------
	QMBS111402_Aname	------------------------------------------------------------
	WAMT110142_Aname_phillipae	------------------------------------------------------------
	ARAMY002094_Kiama_lachrymoides	------------------------------------------------------------
	QMBS111388_Stanwellia	------------------------------------------------------------
	ARAMY002283_Atypus_snetsingeri	------------------------------------------------------------
	QMBS111284_Xamiatus	------------------------------------------------------------
	ARAMY002084_Australothele_jamiesoni	------------------------------------------------------------
	ARAMY000643_Sphodros_atlanticus	GCCACTTAGAGGAATCTGT-TCTATAAACGACATTACACGTTAATTTTCACT--TTTTAC
	ARANS000021_Atypus_affinis	TACAATTAGAGGAATCTGT-TTTTTAATCGATACCACACGTTTACTTTCACT--TATTAT
	ARAMY002102_Ixamatus	------------------------------------------------------------
	ARAMYCAS539_Acanthogonatus_campanae	------------------------------------------------------------
	QMBS111330_Namea	CCTAATCAAAGGAACTTGT-TATCTAATCGAAACTACACGTTAATTTTTGCT--ACCTCC
	QMBS111356_Namea_brisbanensis	TCTTATTAAAGGAACTTGT-TATTGAATCGAAACTACGCGTTAATTTTTTCTC-CTCTTT
	WAMT133310_Namea_flavomaculata	TCTTATTAAAGGAACTTGT-TATTTGATCGAAACTACACGTTAAATTTTTCTC-CTTTTT
	QMBS111396_Namea_salanitri	TCTTATTAAAGGAATTTGT-TATTTAATCGAAACTACACGTTAATTTTTTCTC-CTCTTT
	QMBS111445_Namea	TCTTATCAAAGGAACTTGT-TTATTAATCGAAATTGCACGTTAATTTTTTCT--CTCTCT
	QMBS111359_Namea	TCTTATCAAAGGAACTTGT-TTACTAATCGAAACTACACGCTAATTCTCCCT--CTCTCT
	QMBS111410_Namea_jimna	------------------------------------------------------------
	QMBS111535_Namea_excavans	TCTAACCAAAGGAACTTGT-CCATAAATCGAAATTACCCGTTAATTTTTTCT--CCCCCT
	QMBS111381_Namea_dahmsi	------------------------------------------------------------
	WAMT91918_Teyl_heuretes	CCTAACCAAAGGAACTTGT-GGAATAACCGAAATCACCCGTTAACTTTCACTCTTCTCAC
	WAMT96326_Teyl_MYG053	TCTCCCTAAAGGAACTTGT-TAATTAATCGAAATTACCCGTTAAATTTATCT--TTTTTT
	QMBS86817_Aname_pallida	TCTCATTGAAGGAACTTGT-CTATTAATCGAAATTACCCGATCGTTTTTACT--CCTTTT
	QMBS111405_Aname	------------------------------------------------------------
	WAMT98890_Aname_ellenae	TCTTATCAGAGGAACTTGT-TCATTAATCGAAATTACCCGTTCATTTTCCCT--TTTTAT
	WAMT129020_Aname_sinuata	TCTTATCAGAGGAACTTGT-TCATTAATCGAAATTACCCGCTAATTTTCTCT--TTTATA
	WAMT133820_Aname_grothi	TCTTATTAGAGGAACTTGT-TCATTAATCGAAATTACCCGTTCATTTTCTCT--TTCAAT
	WAMT98767_Aname_vernonorum	TCTTATTGAAGGAACTTGT-TCTTTAATCGAAATTACCCGTTCATTTTCTCT--TTTATT
	WAMT53979_Aname_mccleeryorum	TCTTATTGGAGGAACTTGT-CCATTAATCGAAATTACCCGCTCGTTTTCTCT--TTTATC
	WAMT121042_Aname_exulans	TCTTATTGGAGGAACTTGT-CCATTAATCGAAATTACCCGCTCGTTTTCTCT--TTTATC
	WAMT144398_Aname_mainae	TCTTATTGAAGGAACTTGT-CCAGTAATCGAAACTACCCGCTCATTCTCTCT--TTTATT
	WAMT95409_Aname_aragog	TCTTATTGAAGGAACTTGC-TCATTAATCGAAATTACCCGCTCGTTTTCTCT--TTTATC
	WAMT148204_Aname_salina	TCTTATTGAAGGAACTTGC-TCACTAATCGAAATTACCCGCTCGTTTTCTCT--TTTATC
	WAMT113826_Aname_lorica	TCTTATTGAAGGAACTTGT-TCATTAATCGAAATTACCCGTTCGTTTTCTCT--TTTATT
	WAMT110261_Aname_simoneae	------------------------------------------------------------
	WAMT127202_Aname_whitei	------------------------------------------------------------
	WAMT107182_Aname_mellosa	TCTTATTGAAGGAACTTGT-TCTTTAATCGAAATTACCCGCTAGTTTTCTCT--TTTATC
	WAMT57563_Kwonkan_MYG343	TCTAATTAAAGGAACTTGT-TAAATAATCGAAACTACCCGTTCAATTTCCCT--TTTCGT
	WAMT145316_Kwonkan_MYG650	TCTAATCAAAGGAACTTGT-TAAATAATCGAAACCACCCGCTCAATCTCACT--TTCCAT
	WAMT157120_Kwonkan_wonganensis	TCTAATTAAAGGAACTTGT-TAAATAATCGAAATTACCCGTTCAATCTCCCT--TTCCAT
	WAMT132363_Kwonkan_MYG392	TCTAATCAAAGGAACTTGT-TAAGTAATCGAAAATACCCGCTCATTTTCTCT--TTTCGT
	WAMT132361_Kwonkan_MYG390	CCCCATTAAAGGAACTTGT-TAAATAATCGAAAGTACCCGCTCAATCTCCCT--TTTCAT
	WAMT134203_Kwonkan_turriger	TCTAACCAAAGGAACTTGT-TAAATAATCGAAACTACCCGATCAATCTTACT--TCCTTT
	WAMT108989_Hesperonatalius_maxwelli	TCCTATCAGAGGAACTTGT-CTAATAATCGAAACTACCCGCTACTTTTCACT--TAAATT
	WAMT96018_Aname_watsoni	TCTTATCGGAGGAATTTGT-CCAGTAATCGAAATTACCCGCTCTTTCTCTCT--ATTATT
	WAMT98424_Aname_marae	TCTTATCAAAGGAACTTGT-TTATTAATCGAAATTACCCGTTAGTTTTAACT--TCTATC
	WAMT108988_Hesperonatalius_langlandsi	TCATATCAGAGGAACTTGT-CCATTAATCGAAATTACCCGCTAACTTTAACT--TTAATT
	QMBS111338_Stanwellia	------------------------------------------------------------
	QMBS111428_Stanwellia	------------------------------------------------------------
	SAMNN28449_Stanwellia_nebulosa	CCTTATTAAAGGAACTTGT--TATTTATCGAAAATACCCGTTTAATTTCACT--TTATTT
	WAMT132749_Kwonkan_MYG195	TCTACTCAAAGGAACTTGT-TATATAATCGAAATTACCCGCTAAATCTTACT--TTTTTC
	WAMT88514_Kwonkan_MYG458	CCTTCTCAAAGGAACTTGT-CAAATAACCGAAATCACCCGATCGATCTTACT--TTTCTT
	WAMT99672_Kwonkan_MYG165	TCTAATCAAAGGAACTTGT-CTGTTAATCGAAACTACCCGCCCACTCTCTCT--TTTATT
	WAMT130375_Kwonkan_MYG197	------------------------------------------------------------
	WAMT53579_Swolnpes_MYG415	CCTAATCAAAGGAACTTGT-T-TTCAATCGAAATTACCCGTTAAATTTTACT--TTCTAT
	WAMT78529_Teyl_MYG358	TCTAATCAGAGGAATTTGT-TAATTTATCGAAACCACCCGATTATTTTCTCT--CCTTTT
	WAMT96062_Teyl_MYG012	TCTAATCAAAGGAACTTGT-TAAGTAATCGAAATTACACGTTAAATCTCACT--CTCCTT
	WAMT141133_Teyl_luculentus	------------------------------------------------------------
	WAMT137482_Teyl_damsonoides	TCTAATCGGAGGAACTTGT-TAAATTATCGAAATTACCCGTTTATTTTTTCC--CCCCTT
	WAMT147625_Teyl_MYG354	TCTAATCAAAGGAACTTGT-TATATCATCGAAATTACCCGTTTATTTTCCCT--CACTTC
	WAMT54237_Kwonkan_MYG088	TCTTCTCAAAGGAACTTGT-TAAATAATCGAAATTACCCGCTAAACCCCTCT--TTCCTT
	SAMCaveN253_Troglodiplura_beirutpakbarai	------------------------------------------------------------
	SAMCaveN5896_Troglodiplura	------------------------------------------------------------
	SAMCaveN6838_Troglodiplura	------------------------------------------------------------
	WAMT97003_Swolnpes_darwini	TCTAATTAGAGGAACTTGT-TCACTAATCGAAACCACACGCTAAATTTCACT--ATTATT
	WAMT97503_Swolnpes_darwini	CCTAATTAGAGGAACTTGT-TCACTAATCGAAACCACACGTTAAATTTCACT--ATTATT
	QMBS111351_Xamiatus_rubrifrons	------------------------------------------------------------
	WAMT116018_Teyl_MYG412	TCTAATCAAAGGAACTTGT-CATCTCATCGAAGCTACACGTTAACTCTCTCT--TTTTTT
	SAMNN29525_Teyloides_bakeri	TCTAATCAAAGGAACTTGT-TAACTAATCGAAATTACCCGCTCAATCTCCCT--TATTTT
	WAMT72701_Proshermacha_MYG349	------------------------------------------------------------
	WAMT78535_Proshermacha_MYG357	------------------------------------------------------------
	WAMT132960_Proshermacha_MYG465	------------------------------------------------------------
	WAMT96060_Proshermacha_MYG468	------------------------------------------------------------
	WAMT80952_Proshermacha_MYG346	------------------------------------------------------------
	WAMT132981_Proshermacha_MYG344	------------------------------------------------------------
	WAMT94765_Proshermacha_MYG469	------------------------------------------------------------
	WAMT131982_Proshermacha_MYG467	------------------------------------------------------------
	WAMT72687_Chenistonia_MYG348	TCTAATCAAAGGAACCTGT-TAATTAATCGAGATTACACGTTCAGTTTTTCT--TACTTT
	WAMT81018_Chenistonia_MYG348	TCTAATCAAAGGAACCTGT-TAATTAATCGAGATTACACGTTCAGTTTTTCT--TACTTT
	WAMT81017_Chenistonia_MYG348	TCTAATCAAAGGAACCTGT-TAATTAATCGAGATTACACGTTCAGTTTTTCT--TACTTT
	WAMT129260_Cethegus_fugax	TCTAATTAGAGGAACTTGT-AAATTAACCGATATCTCACGTTCATTTTCACT--TTTTTT
	Hypochilus_pococki	TTTGAATAGAGGAACTTGTATTTTAAATCGATACCACACGTTAATTTTGACT--TAACTT
	QMBS111473_Aname	TCTTATTGAAGGAACTTGT-CTATTAATCGAAATTACCCGATCATTTTTACT--CCCATC
	WAMT114056_Swolnpes_MYG234	TCTTATTAAAGGAACCTGT-TTTATAATCGAAATTACACGCTAAATTTAACT--TTTCTC
	WAMT132903_Proshermacha_MYG471	TCTAATCAAAGGAACTTGT-TATTTAATCGAAACTACACGCTTAATCTCTCT--TACTTT
	WAMT16804_Teyl_vancouveri	TCTAACCAGAGGAACTTGT-TAGTCTATCGAAATTACCCGATTATTTTCTCT--TCTTTT
	ZSMA20170069_Linothele	-----------------GT-TTCTTAATCGACATTTCACGTTAACTTTCACT--CCATTT
	QMBS111386_Porrhothele	TCTTCTCAGAGGAACTTGT-TCGATAATCGATACTCCCCGCTCAATTTCACT--TTTTTA
	AMKS30823_Troglodiplura_beirutpakbarai	------------------------------------------------------------
	QMBS111402_Aname	------------------------------------------------------------
	WAMT110142_Aname_phillipae	------------------------------------------------------------
	ARAMY002094_Kiama_lachrymoides	------------------------------------------------------------
	QMBS111388_Stanwellia	------------------------------------------------------------
	ARAMY002283_Atypus_snetsingeri	------------------------------------------------------------
	QMBS111284_Xamiatus	------------------------------------------------------------
	ARAMY002084_Australothele_jamiesoni	------------------------------------------------------------
	ARAMY000643_Sphodros_atlanticus	-AAAAGCCTTTATACCGCCGTCCAA-CTTAAATTTCAACATTTAAGTATTTCA-------
	ARANS000021_Atypus_affinis	-TAAAGCTTTTATACCTCCGTCAAA-TTTAAATTTTAAAATTTAAATTTTTAAA------
	ARAMY002102_Ixamatus	------------------------------------------------------------
	ARAMYCAS539_Acanthogonatus_campanae	------------------------------------------------------------
	QMBS111330_Namea	-CAAAGTTTTTATACCGCTGTCTTA-AGAACATATTCAAAAATGTTTTCTAGAAA-----
	QMBS111356_Namea_brisbanensis	-CAAAGCTTTTATACCGTCGTCTTA-AGGATTTACTTAGAAGTCCACTCTAAATT-----
	WAMT133310_Namea_flavomaculata	-CAAAGCTTTTATACCGTCGTCTTA-AGAACCTACCCCAAAGTCTATTCCAAATT-----
	QMBS111396_Namea_salanitri	-CAAAGCTTTTATACCGTCGTCTTA-AGAATTTACATTAAAGCCCATTCTAAATT-----
	QMBS111445_Namea	-CAAAGTTTTTATACCGTCGTCTCA-AGAACTAATTTCAAAATTAGTTCTTGATT-----
	QMBS111359_Namea	-TAAAGTTTTTATACCGTCGTCTTA-AGAATATGTTTCAATATATGTTCCAAACT-----
	QMBS111410_Namea_jimna	------------------------------------------------------------
	QMBS111535_Namea_excavans	-CAAAGTTTTTATACCGTCGTCTTA-AGAACATGTTATAAACTTTGCTCCAAATT-----
	QMBS111381_Namea_dahmsi	------------------------------------------------------------
	WAMT91918_Teyl_heuretes	-CTA-GTTTTTATACCGTCGTCCA--AGATTGTACTCATTGGTACCCCTCAAAAT----C
	WAMT96326_Teyl_MYG053	-AAAAATATTTATACCGTCGTCTTA-AGACCGCACTAATTTGTTCCTCTCATAAT----T
	QMBS86817_Aname_pallida	-TA--GTTTTTATACCGTCGTCTTA-AGAATATTGTAAAAGAAATTATTCTCGAC----T
	QMBS111405_Aname	------------------------------------------------------------
	WAMT98890_Aname_ellenae	-T---GTTTTTATACCGTCGTCTTA-AGAATATTGTTAAGCAAATTATTCTAACT----T
	WAMT129020_Aname_sinuata	-CT--GTTTTTATACCGTCGTCTTA-AGAATATTGTAAAATAAATTATTCTAACC-----
	WAMT133820_Aname_grothi	-ATT-GTTTTTATACCGTCGTCTTA-AGAATATTGTTGAACAAATTATTCTAATT----T
	WAMT98767_Aname_vernonorum	-AT--GTTTTTATACCGTCGTCTTA-AGAACATCATAAAACATATTGTTCTATTG----T
	WAMT53979_Aname_mccleeryorum	-TA--GTTTTTATACCGTCGTCTTA-AGAATATCGTTAAACCCACTATTCTTCTC----T
	WAMT121042_Aname_exulans	-TA--GTTTTTATACCGTCGTCTTA-AGAATATCGTTACACCCATTATTCTACTC----T
	WAMT144398_Aname_mainae	-TA--GTTTTTATACCGTCGTCTTA-AGAATATACTAAAACTTATTATCCTACTC----T
	WAMT95409_Aname_aragog	-AA--GTTTTTATATCGTCGTCTTA-AGGATATTGTTAAACATATTACCCTGCCC----T
	WAMT148204_Aname_salina	-TA--GTTTTTATACCGTCGTCTTA-AGAATATCGTTAAATATATTATCCGACCC----T
	WAMT113826_Aname_lorica	-GT--GTTTTTATACCGTCGTCTTA-AGAATATTGTTAAATATATTATTCTATCC----T
	WAMT110261_Aname_simoneae	------------------------------------------------------------
	WAMT127202_Aname_whitei	------------------------------------------------------------
	WAMT107182_Aname_mellosa	-CAT-GTTTTTATACCGTCGTCTTA-AGAATATTATTAAAAAAATTATACTCAAC----T
	WAMT57563_Kwonkan_MYG343	-AA--GCTTTTATACCGTCGTCTCA-AGAGTCAATTTTCATATTATTCTCAAAAT----C
	WAMT145316_Kwonkan_MYG650	AAA--GCCTTTATACCGTCGTCTTA-AGAGTCCATTTTCATATTATTCTCAAAAA-----
	WAMT157120_Kwonkan_wonganensis	AAA--GCCTTTATACCGTCGTCTTA-AGAGTTCATTCCCATATAATTCTCGCAAA----C
	WAMT132363_Kwonkan_MYG392	-AA--GCCTTTATACCGTCGTCTAA-AGAGTACATTTCAATATATTTCTCTAAAG----C
	WAMT132361_Kwonkan_MYG390	-AA--GCCTTTATACCGTCGTCTCA-AGAGTCAATTCTTAAATTATTCTCGCAAT----C
	WAMT134203_Kwonkan_turriger	-CA--GCTTTTATACCGTCGTCTAA-AGAATTTATTTAAATATATATATTCAAAA----A
	WAMT108989_Hesperonatalius_maxwelli	-CA--GTTTTTATACCGTCGTCTTA-AGAATATATTATCTTATATTATTCCAACC-----
	WAMT96018_Aname_watsoni	-TA--GTTTTTATACCGTCGTCTTA-AGATTATCATTAAATAGATTAATCCTAAT----C
	WAMT98424_Aname_marae	-TT--GTTTTTATACCGTCGTCTTA-AGAATATTGTTATATAAAGTACTCGCAAA-----
	WAMT108988_Hesperonatalius_langlandsi	-TT--GTTTTTATACCGTCGTCTAA-AGAATAAATTTTCTCATTATATTCAAGTCGGGGT
	QMBS111338_Stanwellia	------------------------------------------------------------
	QMBS111428_Stanwellia	------------------------------------------------------------
	SAMNN28449_Stanwellia_nebulosa	-TT--GCTTTTATATCGCCGTCTTT-AGAATATTTTTATATTTATATTCTCGAT------
	WAMT132749_Kwonkan_MYG195	ATA--GCTTTTATACCGTCGTTTTATAGAGCCAATTTGAATTTTTTTCTCGAAAA----A
	WAMT88514_Kwonkan_MYG458	-CA--GTTTTTATACCGTCGTCTTA-AGAATTCATTCAAAAATCTTATTCCTAAC----T
	WAMT99672_Kwonkan_MYG165	-CA--GTTTTTATACCGTCATCTCA-AGAATCTATCTAAAAATTACATTCCCAAA----C
	WAMT130375_Kwonkan_MYG197	------------------------------------------------------------
	WAMT53579_Swolnpes_MYG415	-ATAAGCCTTTATACCGTCGTCTTT-AGAATAATTTTCAACAAAATGATCAAAAACGATC
	WAMT78529_Teyl_MYG358	-AAA-GTTTTTATACCGTCGTCTTA-AGTTTGTACTCCCTAGTAGCACACAAAAA--AAC
	WAMT96062_Teyl_MYG012	-AAAAGTTTTTATACCGTCGTCTTA-AGAGAATACTATTTTTCCTACTCGAAACT-----
	WAMT141133_Teyl_luculentus	------------------------------------------------------------
	WAMT137482_Teyl_damsonoides	-CAAAGCTTTTATACCGTCGTCTTA-AGAAAAACCTTAGTGGGAGTTTTCGGAAT----T
	WAMT147625_Teyl_MYG354	-TAAAGCTTTTATACCGTCGTCTTA-AGAAGAAACTCAATAGTAATTTTCGAAAT----T
	WAMT54237_Kwonkan_MYG088	-AA--GCCTTTATACCGTCGTCTTA-AGAATCTATTTAAACATATGACTCCAAAA----T
	SAMCaveN253_Troglodiplura_beirutpakbarai	------------------------------------------------------------
	SAMCaveN5896_Troglodiplura	------------------------------------------------------------
	SAMCaveN6838_Troglodiplura	------------------------------------------------------------
	WAMT97003_Swolnpes_darwini	-CA--GTTTTTATACCGTCGTCTTT-AGAGTCTATTCAGATATTTTACTCGCAAT-----
	WAMT97503_Swolnpes_darwini	-CA--GTTTTTATACCGTCGTCTTA-AGAGTCTATTCAGATATTTTACTCGCAAT-----
	QMBS111351_Xamiatus_rubrifrons	------------------------------------------------------------
	WAMT116018_Teyl_MYG412	-AAAAGCTTTTATACCGTCGTCCCA-AGATTGCACTAAATCGTACCATTCATAAT----C
	SAMNN29525_Teyloides_bakeri	-AA--GTTTTTATACCGTCGCCTGA-AGAGCACACTTAAAAGTGAACCCTCAATT-----
	WAMT72701_Proshermacha_MYG349	------------------------------------------------------------
	WAMT78535_Proshermacha_MYG357	------------------------------------------------------------
	WAMT132960_Proshermacha_MYG465	------------------------------------------------------------
	WAMT96060_Proshermacha_MYG468	------------------------------------------------------------
	WAMT80952_Proshermacha_MYG346	------------------------------------------------------------
	WAMT132981_Proshermacha_MYG344	------------------------------------------------------------
	WAMT94765_Proshermacha_MYG469	------------------------------------------------------------
	WAMT131982_Proshermacha_MYG467	------------------------------------------------------------
	WAMT72687_Chenistonia_MYG348	-TT--GTTTTTATACCGTCGTCTAA-AGATCACGCTTAAAAGCATGCTCATATTT-----
	WAMT81018_Chenistonia_MYG348	-TT--GTTTTTATACCGTCGTCTAA-AGATCACGCTTAAAAGCATGCTCATATTT-----
	WAMT81017_Chenistonia_MYG348	-TT--GTTTTTATACCGTCGTCTAA-AGATCACGCTTAAAAGCATGCTCATATTT-----
	WAMT129260_Cethegus_fugax	-AC--GTTTTTATACCGCCGTTCAC-GAAACTTATTATAATTTTTTTCTCAAAAA-----
	Hypochilus_pococki	-AA--GTTTATATACCGCCGTCT---AGACTTAATAAAAAAATTATTTTCAAA-------
	QMBS111473_Aname	-AA--GCTTTTATACCGTCGTCTTA-AGAATATTGTAAAAAAAATTACCCTAACT----C
	WAMT114056_Swolnpes_MYG234	-AA--GCCTTTATACCATCGTCTTT-AGAATAATTTCCAAAAATCTACTCAGAAT----G
	WAMT132903_Proshermacha_MYG471	-AA--GTTTTTATACCGTCGTCTAA-AGGATACACTAATTTGTGAATCCTAAACT-----
	WAMT16804_Teyl_vancouveri	-AAA-GTTTTTATACCGTCGTCTTA-AGTCTGCACTTACTAGTAGCACACAAGTA--AAT
	ZSMA20170069_Linothele	-CCA-GTTTTTATACCGTCGTCTCT-AGAATAAGTTTTAAAATTTATTCGTCAA------
	QMBS111386_Porrhothele	-AAT-GTTTTTATACCGCCGTCTGA-AGACTTATATCAAAATTCATTCTAAAGAG-----
	AMKS30823_Troglodiplura_beirutpakbarai	------------------------------------------------------------
	QMBS111402_Aname	------------------------------------------------------------
	WAMT110142_Aname_phillipae	------------------------------------------------------------
	ARAMY002094_Kiama_lachrymoides	------------------------------------------------------------
	QMBS111388_Stanwellia	------------------------------------------------------------
	ARAMY002283_Atypus_snetsingeri	------------------------------------------------------------
	QMBS111284_Xamiatus	------------------------------------------------------------
	ARAMY002084_Australothele_jamiesoni	------------------------------------------------------------
	ARAMY000643_Sphodros_atlanticus	---AAGCCTTTTATAAAGTCAGGTCTAGGTTAAGC-CAATTA-AAAAG-AAGAAATAGAT
	ARANS000021_Atypus_affinis	---AATTAACCTTCAAAGTCAGGTCAAGGTTAAGC-CAATAA-ATAAG-AAAAAATGGAT
	ARAMY002102_Ixamatus	------------------------------------------------------------
	ARAMYCAS539_Acanthogonatus_campanae	------------------------------------------------------------
	QMBS111330_Namea	---AAAAAATTTCACAAGTCAGGTCAAGGTGAAGC-CTATGA-GATAGGACATAATGAGT
	QMBS111356_Namea_brisbanensis	---TATTATTAAAACAAGTCAGATCAAGGTGAAGC-CTATAT-AGGAGAATTTAATGAGT
	WAMT133310_Namea_flavomaculata	---TATTATCAAAACAAGTCAGATCAAGGTGAAGC-CTATAA-AGAAGAACATAATGAGT
	QMBS111396_Namea_salanitri	---TATTATTAAAATAAGTCAGATCAAGGTGAAGC-CTATGGGGGAAGAGAATAATGAAT
	QMBS111445_Namea	---GAATAATCAAATAAGACAGATCAAGGTAAAGC-CCATGA-GAAAGAAAACAATGAGT
	QMBS111359_Namea	---AACCAACTAAACAAGTCAGATCAAGGTAAAGC-CTATGA-GAAAGAAAACAATGAGT
	QMBS111410_Namea_jimna	------------------------------------------------------------
	QMBS111535_Namea_excavans	---AATTTCCTAAATAAGTCAGATCAAGGTAAAGC-CTATGG-GGGAGAGCACAATGAGT
	QMBS111381_Namea_dahmsi	------------------------------------------------------------
	WAMT91918_Teyl_heuretes	---AGTCTCCTGAACAAATCAGATCGAGGTGAAGC-CCATAT-AAGAG-ATACCATGAGT
	WAMT96326_Teyl_MYG053	---AGTCCCCTAAATAAGTCAGATCAAGGTGAAGC-CTATAA-AAAAGTTATTCATGAGT
	QMBS86817_Aname_pallida	---GAATATTCAGTAAAGTCAGATCAAGGTGAAGC-GTATAC-AGAAG-ATAAGATGAGT
	QMBS111405_Aname	------------------------------------------------------------
	WAMT98890_Aname_ellenae	---GATTATGCAAGTAAGTCAGATCAAGGTGAAGC-TCATTT-AAAAGATCTGGATGAGT
	WAMT129020_Aname_sinuata	---TGTTTATCAAATAAGTCAGATCAAGGTGAAGC-TTATTT-AAAAGTGATGAATGAGT
	WAMT133820_Aname_grothi	---GAATATCCAGGTAAGTCAGATCAAGGTGAAGC-TTATTT-TTAAGTTCCGAATGAGT
	WAMT98767_Aname_vernonorum	---GAATAATCAAGCAAGTCAGATCAAGGTGAAGC-TTTTAT-AAAAGCCCAGAGTGAGT
	WAMT53979_Aname_mccleeryorum	---GAACATTCGAGCAAGTCAGATCAAGGTGAAGC-TTATAT-AAAAGATTAGGGTGAGT
	WAMT121042_Aname_exulans	---GAACATTTAGGTAAGTCAGATCAAGGTGAAGC-TTATAT-AAAAGATTAGGGTGAGT
	WAMT144398_Aname_mainae	---GAACATTCAGGTAAGTCAGATCAAGGTGAAGC-TTATAT-AAAAGGTAAGGGTGAGT
	WAMT95409_Aname_aragog	---GAACATTCAAGCAAGTCAGATCAAGGTGAAGC-TTATAT-AAAAGGCTTGGGTGAGT
	WAMT148204_Aname_salina	---GATCATTCGGGCAAGTCAGATCAAGGTGAAGC-TTTTAT-AAAAGTCATGGGTGAGT
	WAMT113826_Aname_lorica	---GAACATCTAAATAAGTCAGATCAAGGTGAAGC-TTATAT-GAAAGACATGGGTGAGT
	WAMT110261_Aname_simoneae	------------------------------------------------------------
	WAMT127202_Aname_whitei	------------------------------------------------------------
	WAMT107182_Aname_mellosa	---GAATAATCATCAAAGTCAGATCAAGGTGAAGC-TTATAT-AAAAGGCTAGGGTGAGT
	WAMT57563_Kwonkan_MYG343	--GGGCTAACCGGTTAAGTCAGATCAAGGTGAAGC-TAATAG-AAAAG-AATTAATGAGT
	WAMT145316_Kwonkan_MYG650	--GGTAACCCCCACCAAGTCAGATCAAGGTGAAGC-ATATAG-GAAAG-TTTCAATGAGT
	WAMT157120_Kwonkan_wonganensis	---GGTTAACCGACCAAGTCAGATCAAGGTGAAGC-ATATAG-GAAAG-AATTAATGAGT
	WAMT132363_Kwonkan_MYG392	--GGGACATCCGACCAAGTCAGATCAAGGTGAAGC-CAATGG-AAAAG-GATTAATGAGT
	WAMT132361_Kwonkan_MYG390	--GGACCATCCGACCAAGTCAGATCAAGGTGAAGC-TCATAG-AAAAG-AATTAATGAGT
	WAMT134203_Kwonkan_turriger	AAGAATTAATCATTTAAGTCAGATCAAGGTGAAGC-GTATAA-GAAAG-AACTAATGAGT
	WAMT108989_Hesperonatalius_maxwelli	---CGAACCCCGAACAAGTCAGATCAAGGTGAAGC-ATATAT-TTTAG-CAAAGATGAGT
	WAMT96018_Aname_watsoni	---AGATAGTTTAATAAGTCAGATCAAGGTGAAGC-TTATAT-AACAG-ATCGGGTGAAT
	WAMT98424_Aname_marae	-AAAAATATATTCCCAAGTCAGATCAAGGTGAAGC-TAATAC-AGAAG-GTTAAATGAGT
	WAMT108988_Hesperonatalius_langlandsi	---CAACCCCCAAACAAGTCAGATCAAGGTGAAGC-GCATAT-TAAAG-TTTGGGTGAGT
	QMBS111338_Stanwellia	------------------------------------------------------------
	QMBS111428_Stanwellia	------------------------------------------------------------
	SAMNN28449_Stanwellia_nebulosa	---AATATTATTAAAAAGTCAGGTCAAGATGAAGC--TATAA-TTTAGGTTATAATAAGT
	WAMT132749_Kwonkan_MYG195	--GGAACATTCACCCAAGTCAGATCAAGGTGAAGC-CAATAA-AAAAG-AACAAATGAGT
	WAMT88514_Kwonkan_MYG458	--GGAAAACCCACCCAAGTCAGATCAAGGTGAAGC-GCATAG-ACTAG-AATTGATGAGT
	WAMT99672_Kwonkan_MYG165	--GATAAAACCGACCAAGTTAGATCAAGGTGAAGC-GAATAT-ATCAG-ATCAGATGAGT
	WAMT130375_Kwonkan_MYG197	------------------------------------------------------------
	WAMT53579_Swolnpes_MYG415	---CCCTCCCCAAAAAAGCCAGATCAAGGTGAAGC-AAATTA-GAAAG-AAAAAATGAGT
	WAMT78529_Teyl_MYG358	CTAACATCCCTTAACAAGACAGATCAAGGTGAAGCCACTTAA-AGGAGCCATTAATGAGT
	WAMT96062_Teyl_MYG012	---AATATCCTAAATAAGTCAGATCAAGGTGAAGC-CCACAG-GAAAGACTTTAATGAGT
	WAMT141133_Teyl_luculentus	------------------------------------------------------------
	WAMT137482_Teyl_damsonoides	---AATTTATTAAATAAGTCAGATCAAGGTGAAGC-CTATAG-GTGCGCGCTTAATGAGT
	WAMT147625_Teyl_MYG354	---AATCAATTAAACAAGTCAGATCAAGGTGAAGC-CTATAA-GTGGGCACCTAATGAGT
	WAMT54237_Kwonkan_MYG088	--GACCAAATCAAAAAAGTCAGATCAAGGTGAAGC-CTATAA-GAAAG-AATTAATGAGT
	SAMCaveN253_Troglodiplura_beirutpakbarai	------------------------------------------------------------
	SAMCaveN5896_Troglodiplura	------------------------------------------------------------
	SAMCaveN6838_Troglodiplura	------------------------------------------------------------
	WAMT97003_Swolnpes_darwini	---CGGCGCCCAAAAAAGTCAGATCAAGGTGAAGC-AAATAT-AATAG-AAACAATGAGT
	WAMT97503_Swolnpes_darwini	---CGGCATCCAAAAAAGTCAGATCAAGGTGAAGC-AAATAT-AATAG-AAACAATGAGT
	QMBS111351_Xamiatus_rubrifrons	------------------------------------------------------------
	WAMT116018_Teyl_MYG412	---ATTTATTTGAATAAGTCAGATCAAGGTGAAGC-CCACAG-AAAAG-GTTTGATGAGT
	SAMNN29525_Teyloides_bakeri	---GACCAACCAACCAAGACAGATCAAGGTGAAGC-CTATAG-ATAAGAAAATAATGAGT
	WAMT72701_Proshermacha_MYG349	------------------------------------------------------------
	WAMT78535_Proshermacha_MYG357	------------------------------------------------------------
	WAMT132960_Proshermacha_MYG465	------------------------------------------------------------
	WAMT96060_Proshermacha_MYG468	------------------------------------------------------------
	WAMT80952_Proshermacha_MYG346	------------------------------------------------------------
	WAMT132981_Proshermacha_MYG344	------------------------------------------------------------
	WAMT94765_Proshermacha_MYG469	------------------------------------------------------------
	WAMT131982_Proshermacha_MYG467	------------------------------------------------------------
	WAMT72687_Chenistonia_MYG348	---GGCAAATCAACTAAGTCAGATCAAGGTGAAGC-TTATAA-GTAAGGCACTAATGGGT
	WAMT81018_Chenistonia_MYG348	---GGTAAATCAACTAAGTCAGATCAAGGTGAAGC-TTATAA-GTAAGGCACTAATGGGT
	WAMT81017_Chenistonia_MYG348	---GGTAAATCAACTAAGTCAGATCAAGGTGAAGC-TTATAA-GTAAGGCACTAATGGGT
	WAMT129260_Cethegus_fugax	---ATTTCACTTAACACATCAGGTCAAGGTGAAGC-TAATAA-AAAAG-ATTTTATGAGT
	Hypochilus_pococki	---AAAATATTTAATATGACAGGTCAAGGTGTAGC-CAACAT-TTAAG-TCAATATGAGT
	QMBS111473_Aname	---GAATAATCAAAAAAGTCAGATCAAGGTGAAGC-CTATACGAGGAGGTTAAGATGAGT
	WAMT114056_Swolnpes_MYG234	GCCCCTCATACACTCAAGTCAGATCAAGGTGAAGCTTTATAG-AAAAG-GAAAAATGGGT
	WAMT132903_Proshermacha_MYG471	---GGAAAACCACCTAAGTCAGATCAAGGTGAAGC-CTATAA-GTAAGCCCATAATGAGT
	WAMT16804_Teyl_vancouveri	---AAAACTATTATTAAGTCAGATCAAGGTGAAGC-CCATAA-GGAAGCCATTAATGAGT
	ZSMA20170069_Linothele	---ATTTAAGATATTAAGTCAGATCAAGGTGAAGC-CTATAA-TTGAGATCTTAATGAGT
	QMBS111386_Porrhothele	---TCAGAGACTAAAAAGTCAGGTCAAGGTGAAAT-TAATGA-AAAAG-TCAGAATGAGT
	AMKS30823_Troglodiplura_beirutpakbarai	------------------------------------------------------------
	QMBS111402_Aname	------------------------------------------------------------
	WAMT110142_Aname_phillipae	------------------------------------------------------------
	ARAMY002094_Kiama_lachrymoides	------------------------------------------------------------
	QMBS111388_Stanwellia	------------------------------------------------------------
	ARAMY002283_Atypus_snetsingeri	------------------------------------------------------------
	QMBS111284_Xamiatus	------------------------------------------------------------
	ARAMY002084_Australothele_jamiesoni	------------------------------------------------------------
	ARAMY000643_Sphodros_atlanticus	TACAT-TAAATAACA-TTTAAGGAATAA---AATCAAAAA-ATAACAAGAAATAGGATTT
	ARANS000021_Atypus_affinis	TACAT-TAAATAAAA-TTTAATTTATGA---AATCAAAAA-ACAACAAAAATAAGAATTT
	ARAMY002102_Ixamatus	------------------------------------------------------------
	ARAMYCAS539_Acanthogonatus_campanae	------------------------------------------------------------
	QMBS111330_Namea	TATTCTTTAAGAAAA-TTTAAGGATTTT---TATTTAAAA-AATTAATGAATTAAGATTT
	QMBS111356_Namea_brisbanensis	TATCAATAAAAATAA-TTTATAGATTTT-TATTTTAAAAA-ATAAAAAGAATTAAGATTT
	WAMT133310_Namea_flavomaculata	TATTTATAAAAATAA-TTTATAGATTTT-TGTTTCAAAAA-ATCAAATAAATTAAGATTT
	QMBS111396_Namea_salanitri	TATTCATAAAAATAA-TTTATAGATTTCCTATTTTAAAAA-ATTTAAAGAATTAAGATTT
	QMBS111445_Namea	TATCCATAAAAATAA-TTTATAAATTTC---CATTAAAAA-AGAAAATGAATCAAGATTT
	QMBS111359_Namea	TATCCATAAAAATAA-TTTATAAATTTT---TATTTAAAA-AACAAATGAATTAAGATTT
	QMBS111410_Namea_jimna	------------------------------------------------------------
	QMBS111535_Namea_excavans	TATCCATAAAAATGA-TTTATAGAATTT---TGTCTAAAG-ATTGAATGAATTAAGATTT
	QMBS111381_Namea_dahmsi	------------------------------------------------------------
	WAMT91918_Teyl_heuretes	TATCTATAAACAAAA-TTCATGGACTTA---AATTAAAAA-ATCTATCGAATTAAGATTT
	WAMT96326_Teyl_MYG053	TATTCATAAAAATTA-TTTAAAGATTTA---TGCCCAAAG-CCTCAATTAATTAAGATTC
	QMBS86817_Aname_pallida	TATTTATAAGCAATA-CTAAAGGACTGG---CTATAAAAATAGTTCTCAAATTAAGATCC
	QMBS111405_Aname	------------------------------------------------------------
	WAMT98890_Aname_ellenae	TATTTATAAGAATTA-CTAAAGGATATT---TTTTTTAAAATTTAATAAAATTAAGATTT
	WAMT129020_Aname_sinuata	TATCCATTAGTATAA-CTAAAGGATCTC---CCCTCAAAAAGCTAGTTGAATCAAGATTT
	WAMT133820_Aname_grothi	TATATATTAGCATTA-CTAAAAGATTTT---TCTTTAAAAAGTTAATTGAATTAAGATTT
	WAMT98767_Aname_vernonorum	TATTCTTAAGAGCTA-CTTTAGGACTTC---ATTTAAAAAAATTATTCGAATTAAGATCC
	WAMT53979_Aname_mccleeryorum	TATATTTATGTACTA-CTTTGGGCTCTT---TTTTGAAAAAATTATATAAATTAAGATTC
	WAMT121042_Aname_exulans	TATACTTGAGTACTA-CTTTGGGCTTTT---ATTTGAAAA-GATTTATAAATTAAGATTC
	WAMT144398_Aname_mainae	TATGCATAAGAACAA-CTATAGGCTTTT---GCTTGAAAAAGACATCTAAATTAAGATTC
	WAMT95409_Aname_aragog	TATGTTTAAGAACTA-CTAAGGGCTTTT---ACTTTAAAAAGATATATAAATTAAGATTC
	WAMT148204_Aname_salina	TATGCTTAAGAGCTA-CTAAGGGCTTCT---ACTTCAAAAAGATGCATAAATTAAGATTC
	WAMT113826_Aname_lorica	TATGTCTAAGAACTA-CTAAGGGCCCCT---ACTTTAAAAAGATGTATAAATTAAGATTC
	WAMT110261_Aname_simoneae	------------------------------------------------------------
	WAMT127202_Aname_whitei	------------------------------------------------------------
	WAMT107182_Aname_mellosa	TATGCATAAGTTCTA-CTAAGGGATTAT---TCTTTAAAAAGCAATATGAATTAAGATTC
	WAMT57563_Kwonkan_MYG343	TATTTATAAACACTA-TTTAAAGATTTT---TCCCTAAAG-AACAAATGAATTAAGATTT
	WAMT145316_Kwonkan_MYG650	TATACATAAAAAATA-TTTAAAGATTCT---CTAACAAAA-GAAAGATAAATTAAGATTT
	WAMT157120_Kwonkan_wonganensis	TATTCATAAAAATTA-TTTATGGATTTT---GTTATAAAG-AACACATAAATTAAGATTT
	WAMT132363_Kwonkan_MYG392	TATTAATAAAAAATA-TTTAAGGATTCC---ACCTCAAAA-AGTAAATGAATTAAGATTT
	WAMT132361_Kwonkan_MYG390	TATTCATAAAAACTA-TTTAAGGATTTT---ATATCAAAA-GACAAATAAATCAAGATTT
	WAMT134203_Kwonkan_turriger	TATTTATAAATAATA-TTTAAAAATTTA---TTATCAAAA-TAAAAATGAATTAAGATCT
	WAMT108989_Hesperonatalius_maxwelli	TATTTATAAGCATAA-CCCCTGGATTAT---TTTTCAAAA-ACTCTATAAATTAAGATTT
	WAMT96018_Aname_watsoni	TATTTATTAGATCTA-CTAAAGGACTTG---TCTTCAAAAAGTTATCCGAATTAAGATCC
	WAMT98424_Aname_marae	TATTTATTAGTATTA-CTAAGCGATTTA---AAAATCAAAATTTTATTGAATTAAGATTT
	WAMT108988_Hesperonatalius_langlandsi	TATCTATGAAATCAA-TTTATAAATTAC---CTTTCAAAA-ATCTTATGAATCAAGATCC
	QMBS111338_Stanwellia	------------------------------------------------------------
	QMBS111428_Stanwellia	------------------------------------------------------------
	SAMNN28449_Stanwellia_nebulosa	TATTCATTAATATAA-TTAAAAGAAAAT---TAATAAAAATCCATTTAGAATCAAGATTT
	WAMT132749_Kwonkan_MYG195	TATTCATAAAAAAAA-TTTAGAGATTTC---AAATCAAAA-TGCAAATAAATCAAGATTT
	WAMT88514_Kwonkan_MYG458	TATCCATAAAAAATA-TTTAAGGACTTT---GCCATAACA-AACAAACAAATAAAGATTT
	WAMT99672_Kwonkan_MYG165	TATTCATAAATACTA-TTTAAGGATTCT---ATTTCAAAAGAAAAAATGAACTAAGATTT
	WAMT130375_Kwonkan_MYG197	------------------------------------------------------------
	WAMT53579_Swolnpes_MYG415	TATTCATAAAAATTA-TTTAAAGATTCA---ACTT-AAAA-CAAAGATAAATTAAGATTT
	WAMT78529_Teyl_MYG358	TATCCATGAAAATTA-TTTAAGGAATTT---TGTCAAAAAACTCTAATAAATCAAGATTT
	WAMT96062_Teyl_MYG012	TATTCATAAAAATAA-TTTATGGATCTT---AGGAGAACCCCATAAATAAATTAAGATTT
	WAMT141133_Teyl_luculentus	------------------------------------------------------------
	WAMT137482_Teyl_damsonoides	TATATATAAAAAAGA-TTTAAGGAAATA---TGTGTAAAT-CCCTAATGAATAAAGATTT
	WAMT147625_Teyl_MYG354	TATACATAAAAAAGA-TTTAAGGAAATT---CACATAAATTTCTCAATGAATTAAGATTT
	WAMT54237_Kwonkan_MYG088	TATACATAAAAAACA-TTTAAGGATTTT---GTAAAAAAA-GACAAATAAATTAAGATTT
	SAMCaveN253_Troglodiplura_beirutpakbarai	------------------------------------------------------------
	SAMCaveN5896_Troglodiplura	------------------------------------------------------------
	SAMCaveN6838_Troglodiplura	------------------------------------------------------------
	WAMT97003_Swolnpes_darwini	TATCCATAAAAAATA-TTTAAAGATTTT---TATTCAAAA-AGCAAATGAATCAAGATTT
	WAMT97503_Swolnpes_darwini	TATCCATAAAAAATA-TTTAAAGATTTT---TATTCAAAA-AACAAATGAATCAAGATTT
	QMBS111351_Xamiatus_rubrifrons	------------------------------------------------------------
	WAMT116018_Teyl_MYG412	TATAAGTAAAAAAAAATTTAAGGATCCT---TTTCTAAAGATTTAGTTGAATTAAGATTT
	SAMNN29525_Teyloides_bakeri	TATTTATAAAAATTA-TTTAAGGATTTT---ATTTAAAAA-ATAGAATGAATTAAGATTT
	WAMT72701_Proshermacha_MYG349	------------------------------------------------------------
	WAMT78535_Proshermacha_MYG357	------------------------------------------------------------
	WAMT132960_Proshermacha_MYG465	------------------------------------------------------------
	WAMT96060_Proshermacha_MYG468	------------------------------------------------------------
	WAMT80952_Proshermacha_MYG346	------------------------------------------------------------
	WAMT132981_Proshermacha_MYG344	------------------------------------------------------------
	WAMT94765_Proshermacha_MYG469	------------------------------------------------------------
	WAMT131982_Proshermacha_MYG467	------------------------------------------------------------
	WAMT72687_Chenistonia_MYG348	TATTCATAAAAATAA-TTTTAGGATTAG---GATTAAAAA-ATTCTATAAATTAAGATTT
	WAMT81018_Chenistonia_MYG348	TATTCATAAAAATAA-TTTTAGGATTAG---GATTAAAAA-ATTCTATAAATTAAGATTT
	WAMT81017_Chenistonia_MYG348	TATTCATAAAAATAA-TTTTAGGATTAG---GATTAAAAA-ATTCTATAAATTAAGATTT
	WAMT129260_Cethegus_fugax	TACTTATAAAAAAAA-TTTAAAGAAATA---CGTTTAACA-ACCTTTTGAATTAGAATCT
	Hypochilus_pococki	TACAT-TAAACACCA-TTTAAGGAGATT---AGTTCAAAAATTAATCACAAAAAGGATCT
	QMBS111473_Aname	TATGTCTAAGTATTA-CTAAAGGATTTT---TATTGAAAA-ATTACTTGAATTAAGATCC
	WAMT114056_Swolnpes_MYG234	TATCTATAAAAGCTA-TTTAAGAATTTT---GAATAAAAA-TTCAAATGAATTAAGATTT
	WAMT132903_Proshermacha_MYG471	TATTCATGAACATAA-TTTAAGAAACAC---TTTTCAAAA-ATTCTGTGAATTAAGATTT
	WAMT16804_Teyl_vancouveri	TATTTATAAAAATTA-TTTAACGATTTT---AATTTAAAA-ATCTTATGAATCAAGATCT
	ZSMA20170069_Linothele	TATACATTAATACTA-TTAAAAGATTAT---TTATAAAAA-TTTGCATGAATTAAGATTT
	QMBS111386_Porrhothele	TACATATATTAATAA-TTTGAGGTATGC---CTTCTAAAG-AAGACAAAAATTAGGATTT
	AMKS30823_Troglodiplura_beirutpakbarai	------------------------------------------------------------
	QMBS111402_Aname	------------------------------------------------------------
	WAMT110142_Aname_phillipae	------------------------------------------------------------
	ARAMY002094_Kiama_lachrymoides	------------------------------------------------------------
	QMBS111388_Stanwellia	------------------------------------------------------------
	ARAMY002283_Atypus_snetsingeri	------------------------------------------------------------
	QMBS111284_Xamiatus	------------------------------------------------------------
	ARAMY002084_Australothele_jamiesoni	------------------------------------------------------------
	ARAMY000643_Sphodros_atlanticus	AAAAGTAGTATTT-ATTTAAAATCTAAATACGA---TCTTAGAATTCATTAAGAGTAAAC
	ARANS000021_Atypus_affinis	AAAAGTAATTTTT-TTTCAAAATAATAAAATGA---CTTTTAGAGTCATTAAAAGTAGAC
	ARAMY002102_Ixamatus	------------------------------------AAAAGATAATAATTTTTAGTAAAA
	ARAMYCAS539_Acanthogonatus_campanae	------------------------------------TGAGTGATATACTACTCAGTATAC
	QMBS111330_Namea	GAAAGTATTTATT-GGTTAACATCCTGTTAAAGAAA------------------------
	QMBS111356_Namea_brisbanensis	AAAAGTATTGCTA-AATTAACACTTTATAAAGAGTCTGAAAGAGATCATTTTCAGTAACT
	WAMT133310_Namea_flavomaculata	AAAAGTATTGCTA-AATTAATAATTTATAAAGAGCTTAAAAGAAATAATTTTTAGTAACT
	QMBS111396_Namea_salanitri	AAAAGTATTATTA-AATTAACAACTTATAAAGAGCCGAAAGACAATAATTTTCAGTAACT
	QMBS111445_Namea	GAAAGTATTTTTA-AGTTAATAACTTATAAAGAATTTGAAAGATATAATTTTCAGTAACT
	QMBS111359_Namea	GAAAGTATTGTTA-AATTAACAATTTATAAAGAGTGTGAAGGAAATAATTTTCAGTAACT
	QMBS111410_Namea_jimna	------------------------------------TAAAAGTCATAATTTTTAGTAACT
	QMBS111535_Namea_excavans	GAGAATATTATTA-AATTAACAAATTATAAAGAATT--------------TTTAGTAACT
	QMBS111381_Namea_dahmsi	------------------------------------GAAAGCTAAAAATTTTCAGTACCT
	WAMT91918_Teyl_heuretes	GGCAGTACATATT-TATCAAAAATAGATACGGAAAATGAAAGAATTAATTTTCAGTATTT
	WAMT96326_Teyl_MYG053	AGCAGTATATTTA-TTTTAATAAAATTAATAGAAACTGAAAGAAAAAATTTTCAGTATTT
	QMBS86817_Aname_pallida	AACAGTACCCAAA-AATTAAAATTTTTTAGGGAAGAAAAAGATATTAATTTTTAGTACCA
	QMBS111405_Aname	------------------------------------------------------------
	WAMT98890_Aname_ellenae	GACAGTACTTATT-ATTTAAAATGTTGTGAGGAAGATAAAAGAAATTATTTTTAGTACCT
	WAMT129020_Aname_sinuata	GACAGTACTTATT-AATTAAAATTTTATAAGGAAGATAAAAGAAATAATTTTTAGTACCT
	WAMT133820_Aname_grothi	AACAGTACTTATT-AATTAAAATGTTATAAAGAAGATAAAAGAAATTATTTTTAGTACCT
	WAMT98767_Aname_vernonorum	AACAATATCTTAA-GATCAAAATTCTTGAGAGAAGATAAAAGACATAATTTTTAGTATCT
	WAMT53979_Aname_mccleeryorum	GACAGTACCTTAA-TTCTAAAAAATTTTAGGGAAGAAAAAGAGTATCATTTTTAGTAACA
	WAMT121042_Aname_exulans	GACAGTACCTTAG-TTCTAAAAAATCTTAGGGAAGAAAAAGACTATCATTTTTAGTAACA
	WAMT144398_Aname_mainae	AACATTACCTTAT-TTCTAAAAAATCTTAGGGAAGAAAAAGATTTTCATTTTTAGTAGTG
	WAMT95409_Aname_aragog	GACAGTACCTTGA-TTCCAAAAAATTTTAGGGAAGAAAAAGACCATTATTTTTAGTAACA
	WAMT148204_Aname_salina	GACAGTACCTTAA-TTCTAAAAAAATTTAGGGAAGAAAAAGATCATTATTTTTAGTAACA
	WAMT113826_Aname_lorica	GACAGTACCTTAT-CTTCAAAAAATTTCAGGGAAGAAAAAGATCATTATTTTTAGTAACA
	WAMT110261_Aname_simoneae	------------------------------------AAAAGAATATAATTTTTAGTACCT
	WAMT127202_Aname_whitei	------------------------------------AAAAGAACTTAATTTTTAGTACCC
	WAMT107182_Aname_mellosa	GACAGTATCCTAA-TATCAAAAATTTTAGGAGAAGATAAAAGCTTTCATTTTTAGTATCT
	WAMT57563_Kwonkan_MYG343	AAAAGTACCTCAA-TATTATAATTTTTGAGGAAAAATAAAAGAAATCATTTTTAGTACTG
	WAMT145316_Kwonkan_MYG650	GAAAGTACCTCAA-GATTAAAATTCCTGAAGAAAAA------------------------
	WAMT157120_Kwonkan_wonganensis	AAAAGTACCACAA-GATTACAATTCTTGAGGAAATATAAAAGAAATCATTTTTAGTAATK
	WAMT132363_Kwonkan_MYG392	GAAAGTACTTTAA-AATTATAAAATCCAAAGAAAAATAAAAGAAATAACTTTTAGTATAG
	WAMT132361_Kwonkan_MYG390	AAAAGTACCTCAA-GATTATAATTCTTGTGGAAAAATAAAAGAAATCATTTTTAGTAATG
	WAMT134203_Kwonkan_turriger	GGAAGTACTTTAA-GATTAAGATTCCTGAAGGAATT------------------------
	WAMT108989_Hesperonatalius_maxwelli	GACAGTACCTAGC-AATTAAAAATTGCTAGAGAAGATAAAAGAATTCATTTTTAGTACAA
	WAMT96018_Aname_watsoni	AACAGTACCTATAAAATTAAAAATTCTAAGGGAAGATAAAAGAATTTATTTTTAGTACCC
	WAMT98424_Aname_marae	GACAATACCTAGA-AATTAATAATTCCTAGGGAAGA------------------------
	WAMT108988_Hesperonatalius_langlandsi	GACAGTACCCAGA-AATCAACATTTTCTAGGGAAGATAAAAGACCTAATTTTTAGTAACA
	QMBS111338_Stanwellia	------------------------------------TGATTGAAATAATTATCAGTAAAA
	QMBS111428_Stanwellia	------------------------------------TGATTGAACTTATTATCAGTATAA
	SAMNN28449_Stanwellia_nebulosa	AAAAGTATAAACA-AAATAATATCTTATTTAGAAATTAATTGAATTTATTATTAGTAAAA
	WAMT132749_Kwonkan_MYG195	GAAAGTACTTTTA-GATCAAAATTCTAATAGAAATA------------------------
	WAMT88514_Kwonkan_MYG458	GAAAGTACCCCAG-GATTATAATTCCCAAGGAAAATTAAAAGAACTCATTTTTAGTACCG
	WAMT99672_Kwonkan_MYG165	GATAGTACTTCGA-GATTATAATTCCCAAAGAAAACTAAAAGCAATCACTTTTAGTACCG
	WAMT130375_Kwonkan_MYG197	------------------------------------TAAAAGCAATCATTTTTAGTACCG
	WAMT53579_Swolnpes_MYG415	GAAAGTACCTAAA-GATTAATATTCCTTAGAAAAAA------------------------
	WAMT78529_Teyl_MYG358	GACAATACCCTTA-AGTCAAAATCTTAGGGGGAATATGAAAGCTTTAATTTTCAGTACCC
	WAMT96062_Teyl_MYG012	GAAAGTACATTCTTTATTAATAGTTCTTATGGAGTAGAAAGAAAAAAATTTTCAGTACCT
	WAMT141133_Teyl_luculentus	------------------------------------------------------------
	WAMT137482_Teyl_damsonoides	GAAAGTACACTCT-CATTAAAAATACTAGTGGAAATTGAAAGAAATAATTTTCAGTAACT
	WAMT147625_Teyl_MYG354	GAAAGTACATTTT-TATTAAAAATTCTAGTGGAGCCTGAAAGAAAAAATTTTCAGTAACT
	WAMT54237_Kwonkan_MYG088	GACAGTACCTCAA-AATTATAATATTTCTTGAAAACTAAAAGAACTCATTTTTAGTACCG
	SAMCaveN253_Troglodiplura_beirutpakbarai	------------------------------------TAAAAGATTTTATTTTTAGTATCT
	SAMCaveN5896_Troglodiplura	------------------------------------TAAAAGATTTTATTTTTAGTATCT
	SAMCaveN6838_Troglodiplura	------------------------------------TAAAAGATTTTATTTTTAGTATCT
	WAMT97003_Swolnpes_darwini	GAAAGTACCTAAA-AATTAAAACTTCTTAGAGAAACTAAAAGTAATCATTTTTAGTAGCG
	WAMT97503_Swolnpes_darwini	GAAAGTACCTAAA-AATTAAAACTTTTGAGAGAAACTAAAAGTAATCATTTTTAGTAACG
	QMBS111351_Xamiatus_rubrifrons	------------------------------------TAAAAGAATTAATTTTTAGTAAGA
	WAMT116018_Teyl_MYG412	GAGAGTACATTTA-AGTTAACATCTTATATGGAAACGAGAGTAAGTAATTCTCAGTATCT
	SAMNN29525_Teyloides_bakeri	GAATATACCTGTAAGAATAGTAATCTACTGGGTAGG------------------------
	WAMT72701_Proshermacha_MYG349	------------------------------------TAAAAGAATTAATTTTTAGTAGCC
	WAMT78535_Proshermacha_MYG357	------------------------------------TAAAAGAATTAATTTTTAGTACAC
	WAMT132960_Proshermacha_MYG465	------------------------------------TAAAAGCATAAATTTTTAGTACAC
	WAMT96060_Proshermacha_MYG468	------------------------------------TAAAAGAGTTAACTTTTAGTAAAC
	WAMT80952_Proshermacha_MYG346	------------------------------------TAAAAGCGTTAATTTTTAGTATAC
	WAMT132981_Proshermacha_MYG344	------------------------------------TAAAAGCTATTATTTTTAGTACAC
	WAMT94765_Proshermacha_MYG469	------------------------------------TAAAAGTGTTAATTTTTAGTACAC
	WAMT131982_Proshermacha_MYG467	------------------------------------TAAAAGAACTAATTTTTAGTATCC
	WAMT72687_Chenistonia_MYG348	GGAAGTACTTATT-AGATAATAACTAACAAGGAAAATAAAAGTACTAATTTTTAGTAATC
	WAMT81018_Chenistonia_MYG348	GGAAGTACTTATT-AGATAATAACTAACAAGGAAAATAAAAGTANTAATTTTTAGTAATC
	WAMT81017_Chenistonia_MYG348	GAAAGTACTTATT-AGATAATAACTAACAAGGAAAATAAAAGTACTAATTTTTAGTAATC
	WAMT129260_Cethegus_fugax	AATAGTAATTAAT-AAATAAAAATTTTTAATGAATT---TTGATATTATAATAAGTAAAA
	Hypochilus_pococki	ATAAGTATTTTTT-AATTAAAAATTAATAAATAATTTTTATTGATTTACAATAAATATCT
	QMBS111473_Aname	AACAGTACCTACA-AATTAAAATTTTGTAGGGAAGAAAAAGTCATTAATTTTTAGTAGCT
	WAMT114056_Swolnpes_MYG234	GAAAGTACCTAAA-AATTAAAATTTTTTAGAGAAAA------------------------
	WAMT132903_Proshermacha_MYG471	GATTGTACCCACCAGAATAAAATTCTGGGCGGTATA------------------------
	WAMT16804_Teyl_vancouveri	GAAAATACCTTCG-AATTAAAACATTGGGGGGAACATGAAAGTTATCATTNTCAGTAACC
	ZSMA20170069_Linothele	GATAGTACAAATA-AATTAAAAATTCATTTGGAACAAACAGTATATAATTGTTAGTAAGG
	QMBS111386_Porrhothele	GATTGTATTAGTA-AGATAAAAACTTACTTAGACCTTAATAGCTTTTATTATTAGTAACC
	AMKS30823_Troglodiplura_beirutpakbarai	------------------------------------TAAAAGATTTTATTTTTAGTATCT
	QMBS111402_Aname	------------------------------------AAAAGATATTAATTTTTAGTACCA
	WAMT110142_Aname_phillipae	------------------------------------AAATGAACATAATTTTTAGTACCA
	ARAMY002094_Kiama_lachrymoides	------------------------------------TAAAAGAATTAATTTTTAGTAAGA
	QMBS111388_Stanwellia	------------------------------------TGATTGAATTTATTATCAGTACAA
	ARAMY002283_Atypus_snetsingeri	------------------------------------CTTTTAGAATTTTTAAAAGTAAAC
	QMBS111284_Xamiatus	------------------------------------------------------------
	ARAMY002084_Australothele_jamiesoni	------------------------------------------------------------
	ARAMY000643_Sphodros_atlanticus	CCTGCT-CAATGA--ATTTTAAATAGCCGCAGACAA----CTGTGTTAAAGTAGCATAAT
	ARANS000021_Atypus_affinis	CCTGCT-CAGTGA-ATTATTTAACAGCCGCAGAACA-A--CTGTGCTAAGGTAGCATAAT
	ARAMY002102_Ixamatus	CCTGCT-CAATGATTATTTTTAATAGCCGCAGACCA-A--CTGTGCTAAGGTAGCATAAT
	ARAMYCAS539_Acanthogonatus_campanae	CCTGCT-CAATGT-ATATATAAATAGCCGCAGAAAT----CTGTGCTAAGGTAGCATAAT
	QMBS111330_Namea	------------------------------------------------------------
	QMBS111356_Namea_brisbanensis	CCTGCT-CAATGA--AATTTTAATAGCCGCAG-TCA-C--CTGTGCTAAGGTAGCATAAT
	WAMT133310_Namea_flavomaculata	CCTGCT-CAATGA--AATTTCAATAGCCGCAG-TTA-T--CTGTGCTAAGGTAGCATAAT
	QMBS111396_Namea_salanitri	CCTGCT-CAATGA--AATTTCAATAGCCGCAG-TYA-C--CTGTGCTAAGGTAGCATAAT
	QMBS111445_Namea	CCTGCT-CAATGA--AATTTCAATAGCCGCAG-ACA-T--CTGTGCTAAGGTAGCATAAT
	QMBS111359_Namea	CCTGCT-CAATGA--AATTTCAATAGCCGCAG-ACA-T--CTGTGCTAAGGTAGCATAAT
	QMBS111410_Namea_jimna	CCTGCT-CAATGA--AATTTTAATAGCCGCAG-ACA-T--CTGTGCTAAGGTAGCATAAT
	QMBS111535_Namea_excavans	CCTGCT-CAATGA--AATTTTAATAGCCGCAG-TCT-T--CTGTGCTAAGGTAGCATAAT
	QMBS111381_Namea_dahmsi	CCTGCT-CAATGA--ATTTTCAACAGCCGCAG-AAA-C--CTGTGCTAAGGTAGCATAAT
	WAMT91918_Teyl_heuretes	CCTGCT-CAATGA---ACTTAAATAGCCGCAG-TCACC--CTGTGCTAAGGTAGCATAAT
	WAMT96326_Teyl_MYG053	CCTGCT-CAATGA-ATTTTTAAATAGCCGCAG-TTATC--CTGTGCTAAGGTAGCATAAT
	QMBS86817_Aname_pallida	CCTGCT-CAATGA--AAATTAAATAGCCGCAG-TT-----TTGTGCTAAGGTAGCATAAT
	QMBS111405_Aname	-----------GA--AAATTAAATAGCCGCAG-TT-----TTGTGCTAAGGTAGCATAAT
	WAMT98890_Aname_ellenae	CCTGCT-CAATGA--ATATTAAATAGCCGCAG-TTT-C--CTGTGCTAAGGTAGCATAAT
	WAMT129020_Aname_sinuata	CCTGCT-CAATGA--ACTTTAAATAGCCGCAG-TCT-C--CTGTGCTAAGGTAGCATAAT
	WAMT133820_Aname_grothi	CCTGCT-CAATGA--AAATTAAATAGCCGCAG-TCC-C--CTGTGCTAAGGTAGCATAAT
	WAMT98767_Aname_vernonorum	CCTGCTGCAATGA--ATTTTAAATAGCCGCAG-TCT-C--CTGTGCTAAGGTAGCATAAT
	WAMT53979_Aname_mccleeryorum	CCTGCT-CAATGA---TTTTAAATAGCCGCAG-TTT-C--CTGTGCTAAGGTAGCATAAT
	WAMT121042_Aname_exulans	CCTGCT-CAATGA---TTTTAAATAGCCGCAG-TCT-C--CTGTGCTAAGGTAGCATAAT
	WAMT144398_Aname_mainae	CCTGCT-CAATGA---TCTTTAATAGCCGCAG-TCT-C--CTGTGCTAAGGTAGCATAAT
	WAMT95409_Aname_aragog	CCTGCT-CAATGA--TTTTTAAATAGCCGCAG-TTT----CTGTGCTAAGGTAGCATAAT
	WAMT148204_Aname_salina	CCTGCT-CAATGA--TTTTTAAATAGCCGCAG-TCT----CTGTGCTAAGGTAGCATAAT
	WAMT113826_Aname_lorica	CCTGCT-CAATGA--CTCTTAAATAGCCGCAG-TCT----CTGTGCTAAGGTAGCATAAT
	WAMT110261_Aname_simoneae	CCTGCT-CAATGA---TTTTAAATAGCCGCAG-TCT-T--CTGTGCTAAGGTAGCATAAT
	WAMT127202_Aname_whitei	CCTGCT-CAATGA---TTTTAAATAGCCGCAG-TCT-C--CTGTGCTAAGGTAGCATAAT
	WAMT107182_Aname_mellosa	CCTGCT-CAATGA--AATTTAAATAGCCGCAG-TTT-C--CTGTGCTAAGGTAGCATAAT
	WAMT57563_Kwonkan_MYG343	CCTGCT-CAATGA----ATTCAATAGCCGCAG-ACC-C--CTGTGCTAAGGTAGCATAAT
	WAMT145316_Kwonkan_MYG650	------------------------------------------------------------
	WAMT157120_Kwonkan_wonganensis	CCTGCT-CAATGA---TTTTAAATAGCCGCAG-ACC-C--CTGTGCTAAGGTAGCATAAT
	WAMT132363_Kwonkan_MYG392	CCTGCT-CAATGA----TTTAAATAGCCGCAG-ACC-T--CTGTGCTAAGGTAGCATAAT
	WAMT132361_Kwonkan_MYG390	CCTGCT-CAATGA---ACTTAAATAGCCGCAG-ACC-T--CTGTGCTAAGGTAGCATAAT
	WAMT134203_Kwonkan_turriger	------------------------------------------------------------
	WAMT108989_Hesperonatalius_maxwelli	CCTGCT-CAATGA--AACTTAAATAGCCGCAG-TCT-C--CTGTGCTAAGGTAGCATAAT
	WAMT96018_Aname_watsoni	CCTGCT-CAATGA--AATTTAAATAGCCGCAG-GAC-T--CTGTGCTAAGGTAGCATAAT
	WAMT98424_Aname_marae	------------------------------------------------------------
	WAMT108988_Hesperonatalius_langlandsi	CCTGCT-CAATGA--ATTCTAAATAGCCGCAG-TCC-C--CTGTGCTAAGGTAGCATAAT
	QMBS111338_Stanwellia	CCTGCT-CAATGA---AATTGAATAGCCGCAG-AAA-T--CTGTGCTAAGGTAGCATAAT
	QMBS111428_Stanwellia	CCTGCT-CAATGT---TAATAAATAGCCGCAG-AAA-T--CTGTGCTAAGGTAGCATAAT
	SAMNN28449_Stanwellia_nebulosa	CCTGCT-CAATGA--TATTTAAATAGCCGCAG-AAA-T--CTGTGCTAAGGTAGCATAAT
	WAMT132749_Kwonkan_MYG195	------------------------------------------------------------
	WAMT88514_Kwonkan_MYG458	CCTGCT-CAATGA-T-AATTAAATAGCCGCAGACCC-A--CTGTGCTAAGGTAGCATAAT
	WAMT99672_Kwonkan_MYG165	CCTGCT-CAATGA---ATTTAAATAGCCGCAG-ACC-C--CTGTGCTAAGGTAGCATAAT
	WAMT130375_Kwonkan_MYG197	CCTGCT-CAATGA--ACTTTAAATAGCCGCAGAAAT-C--CTGTGCTAAGGTAGCATAAT
	WAMT53579_Swolnpes_MYG415	------------------------------------------------------------
	WAMT78529_Teyl_MYG358	CCTGCT-CAATGA-AACTTTAAATAGCCGCAG-TCA-C--CTGTGCTAAGGTAGCATAAT
	WAMT96062_Teyl_MYG012	CCTGCT-CAATGT-TTCTATAAATAGCCGCAATAAT-T--CTGTGCTAAGGTAGCATAAT
	WAMT141133_Teyl_luculentus	------------------------------------------------------------
	WAMT137482_Teyl_damsonoides	CCTGCT-CAATGA---ATTTAAATAGCCGCAG-TCA-T--CTGTGCTAAGGTAGCATAAT
	WAMT147625_Teyl_MYG354	CCTGCT-CAATGA---ACTTAAATAGCCGCAG-TCA-C--CTGTGCTAAGGTAGCATAAT
	WAMT54237_Kwonkan_MYG088	CCTGCT-CCATGA-ACATTTGAATAGCCGCAGACCC-C--CTGTGCTAAGGTAGCATAAT
	SAMCaveN253_Troglodiplura_beirutpakbarai	CCTGCT-CAATGA-AATTTTAAATAGCCGCAGTATGAA--CTGTGCTAAGGTAGCATAAT
	SAMCaveN5896_Troglodiplura	CCTGCT-CAATGA-AATTTTAAATAGCCGCAGTATGAA--CTGTGCTAAGGTAGCATAAT
	SAMCaveN6838_Troglodiplura	CCTGCT-CAATGA-AATTTTAAATAGCCGCAGTATGAA--CTGTGCTAAGGTAGCATAAT
	WAMT97003_Swolnpes_darwini	CCTGCT-CAATGA--AATTTAAATAGCCGCAG-ACC-C--CTGTGCTAAGGTAGCATAAT
	WAMT97503_Swolnpes_darwini	CCTGCT-CAATGA--AATTTTAATAGCCGCAG-ACC-C--CTGTGCTAAGGTAGCATAAT
	QMBS111351_Xamiatus_rubrifrons	CCTGCT-CAATGA-AAAATTCAATAGCCGCAAATCA-T--ATGTGCTAAGGTAGCATAAT
	WAMT116018_Teyl_MYG412	CCTGCT-CAATGA--TAATTAAATAGCCGCAT-----T--TTGTGCTAAGGTAGCATAAT
	SAMNN29525_Teyloides_bakeri	------------------------------------------------------------
	WAMT72701_Proshermacha_MYG349	CCTGCT-CAATGA-AACATTAAATAGCCGCAAAA---T--TTGTGCTAAGGTAGCATAAT
	WAMT78535_Proshermacha_MYG357	CCTGCT-CAATGA--ACCTTAAATAGCCGCAAAA---T--TTGTGCTAAGGTAGCATAAT
	WAMT132960_Proshermacha_MYG465	CCTGCT-CAATGA--ATCTTAAATAGCCGCAAAA---T--TTGTGCTAAGGTAGCATAAT
	WAMT96060_Proshermacha_MYG468	CCTGCT-CAATGA--GTATTAAATAGCCGCAAAA---T--TTGTGCTAAGGTAGCATAAT
	WAMT80952_Proshermacha_MYG346	CCTGCT-CAATGA--AACTTAAATAGCCGCAAAA---T--TTGTGCTAAGGTAGCATAAT
	WAMT132981_Proshermacha_MYG344	CCTGCT-CAATGA--AACTTAAATAGCCGCAAAA---T--TTGTGCTAAGGTAGCATAAT
	WAMT94765_Proshermacha_MYG469	CCTGCT-CAATGA--GTTTTAAATAGCCGCAAAT---T--TTGTGCTAAGGTAGCATAAT
	WAMT131982_Proshermacha_MYG467	CCTGCT-CAATGA--GATTTAAATAGCCGCAAGT---T--TTGTGCTAAGGTAGCATAAT
	WAMT72687_Chenistonia_MYG348	CCTGCT-CAATGA--AATTTTAAAAGCCGCAGAA---T--CTGTGCTAAGGTAGCATAAT
	WAMT81018_Chenistonia_MYG348	CCTGCT-CAATGA--AATTTTAAAAGCCGCAGAA---T--CTGTGCTAAGGTAGCATAAT
	WAMT81017_Chenistonia_MYG348	CCTGCT-CAATGA--AATTTTAAAAGCCGCAGAA---T--CTGTGCTAAGGTAGCATAAT
	WAMT129260_Cethegus_fugax	CCTGCC-CAATGA--AATTTTAATGGCCGCAGAACCTTAACTGTGCTAAGGTAGCATAAT
	Hypochilus_pococki	CCTGCT-CAATGA----GCTAAATAGCCGTAGAATTTTAACTATGCTAAGGTAGCATAAT
	QMBS111473_Aname	CCTGCT-CAATGA--ATATTAAATAGCCGCAG-TCA-A--CTGTGCTAAGGTAGCATAAT
	WAMT114056_Swolnpes_MYG234	------------------------------------------------------------
	WAMT132903_Proshermacha_MYG471	--------------------------CCGCAAAA---T--TTGTGCTAAGGTAGCATAAT
	WAMT16804_Teyl_vancouveri	CCTGCT-CAATGA-AAATTTAAATAGCCGCAG-TTA-C--CTGTGCTAAGGTAGCATAAT
	ZSMA20170069_Linothele	CCTGCT-CCATGAAAATTTTAAATAGCCGCAGATCAAA--CTGTGCTAAGGTAGCATAAT
	QMBS111386_Porrhothele	CCTGCT-CAATGA--ATATTAAATAGCCGCAGATCA-T--CTGTGCTAAGGTAGCATAAT
	AMKS30823_Troglodiplura_beirutpakbarai	CCTGCT-CAATGA-AATTTTAAATAGCCGCAGTATGAA--CTGTGCTAAGGTAGCATAAT
	QMBS111402_Aname	CCTGCT-CAATGA--AAATTAAATAGCCGCAG-TT-----TTGTGCTAAGGTAGCATAAT
	WAMT110142_Aname_phillipae	TCTGCT-CAATGA---TTTTAAATAGCCGCAG-TCT-C--CTGTGCTAAGGTAGCATAAT
	ARAMY002094_Kiama_lachrymoides	CCTGCT-CAATGA--AATTTAAATAGCCGCAGAACA-A--CTGTGCTAAGGTAGCATAAT
	QMBS111388_Stanwellia	CCTGCT-CAATGT---TAATAAATAGCCGCAG-AAA-T--CTGTGCTAAGGTAGCATAAT
	ARAMY002283_Atypus_snetsingeri	CCTGCT-CAGTGA--ACTTTTAACAGCCGCAGATCA-A--CTGTGCTAAGGTAGCATAAT
	QMBS111284_Xamiatus	------------------------------------------------------------
	ARAMY002084_Australothele_jamiesoni	------------------------------------------------------------
	ARAMY000643_Sphodros_atlanticus	AATTTGCCTTTTAATTGAGGGCTAGAATGAAAGGGTATACCTAATACATTCTGTCT-CTT
	ARANS000021_Atypus_affinis	AATTTGCCTTTTAATTAAAGGCTAGAATGAATGGGATTACATGAAATAACCTGTTT-CTT
	ARAMY002102_Ixamatus	AAATTGCCTTATAATTGAAGGCTAGAATGAAAGGTTTAACATGTAAATTTCTTTAT-TAT
	ARAMYCAS539_Acanthogonatus_campanae	CATTTGCCTTCTAATTAAAGGCTAGCATGAATGGGATATCATGTAAATTCCTTTAT--AA
	QMBS111330_Namea	------------------------------------------------------------
	QMBS111356_Namea_brisbanensis	CATTTGCCTAATAATTATAGGATAGAATGAAAGGAAGCACATGTAGACTTCTTTAT-TAA
	WAMT133310_Namea_flavomaculata	CATTTGCCTAATAATTATAGGATAGAATGAAAGGAAGCACATGTAAACTTCTTTAT-TAA
	QMBS111396_Namea_salanitri	CATTTGCCTAATAATTATAGGATAGAATGAAAGGAAGCACATGTAGACTTCTTTAT-TAA
	QMBS111445_Namea	CACTTGCCTAATAATTATAGGATAGAATGAAAGGAAGCACATGTAGACTTCTTTAT-TAA
	QMBS111359_Namea	CACTTGCCTAATAATTATAGGATAGAATGAAAGGAAGCACAAGTAAACTTCTTTTT-TAA
	QMBS111410_Namea_jimna	CACTTGCCTAATAATTATAGGATAGAATGAAAGGAAGCACAAGTAAACTTCTTTTT-TAA
	QMBS111535_Namea_excavans	CACTTGCCTAACAATTATAGGATGGAATGAAAGGAAGCACATGCGAATTTCTTTAT-TAA
	QMBS111381_Namea_dahmsi	CACTTGCCTAATAATTATAGGATAGAATGAAAGGAAGCACACGTAAACTTCTTTAT-TAG
	WAMT91918_Teyl_heuretes	CATTTGCCTAATAATTATAGGATAGAATGAAAGGAAAAACATGTAGACTCCTTTAT-TAA
	WAMT96326_Teyl_MYG053	CACTTGCCTAATAATTATAGGATAGAATGAAAGGAAAACCATGTGATCTTCTTTAT-CAA
	QMBS86817_Aname_pallida	CATTTGCCTAATAATTATAGGATGGAATGAAAGGTACCACATGTTATCTTCTTTAT-TAA
	QMBS111405_Aname	CATTTGCCTAATAATTATAGGATAGAATGAAAGGTGACACATGTTATCTTCTTTAT-TAA
	WAMT98890_Aname_ellenae	CATTTGCCTAATAATTATAGGATAGAATGAAAGGCGTTACATGTTATCTTCTTTAT-TAA
	WAMT129020_Aname_sinuata	CATTTGCCTAATAATTATAGGATAGAATGAAAGGTGATACATGTTATCTTCTTTAT-TAG
	WAMT133820_Aname_grothi	CATTTGCCTAATAATTATAGGATGGAATGAAAGGTGTTACATGTTATCTTCTTTAT-TAA
	WAMT98767_Aname_vernonorum	CATTTGCCTAATAATTATAGGATAGAATGAAAGGTGGTCCATGTTATCTTCTTTAT-TAA
	WAMT53979_Aname_mccleeryorum	CATTTGCCTAATAATTATAGGATAGAATGAAAGGTGATACATGTTATCTTCTTTAT-TAA
	WAMT121042_Aname_exulans	CATTTGCCTAATAATTATAGGATAGAATGAAAGGTGACACATGTTATCTTCTTTAT-TAA
	WAMT144398_Aname_mainae	CATTTGCCTAATAATTATAGGATAGAATGAAAGGTGATACATGTTATCTTCTTTAT-TAA
	WAMT95409_Aname_aragog	CATTTGCCTAATAATTATAGGATGGAATGAAAGGTGATACATGTTATCTTCTTTAT-TAA
	WAMT148204_Aname_salina	CATTTGCCTAATAATTATAGGATGGAATGAAAGGTGATACATGTTATCTTCTTTAT-TAA
	WAMT113826_Aname_lorica	CATTTGCCTAATAATTATAGGATGGAATGAAAGGTGATACATGTTATCTTCTTTAT-TGA
	WAMT110261_Aname_simoneae	CATTTGCCTAATAATTATAGGATGGAATGAAAGGCGATACATGTTATCTTCTTTAT-TAA
	WAMT127202_Aname_whitei	CATTTGCCTAATAATTATAGGATAGAATGAAAGGTGTTACATGTTATCTTCTTTAT-TAA
	WAMT107182_Aname_mellosa	CATTTGCCTAATAATTATAGGATAGAATGAAAGGAGGAACATGTTATCTTCTTTAT-TAA
	WAMT57563_Kwonkan_MYG343	CATTTGCCTAATAATTATAGGATAGAATGAAAGGTGATACACGTTTCCTTCTTTA--CAA
	WAMT145316_Kwonkan_MYG650	------------------------------------------------------------
	WAMT157120_Kwonkan_wonganensis	CATTTGCCTAATAATTATAGGATAGAATGAAAGGTAACACACGTTTCCTTCTTTA--AAA
	WAMT132363_Kwonkan_MYG392	CATTTGCCTAATAATTATAGGATAGAATGAAAGGTTTCACATGTTTCCTTCTTTAT-TAA
	WAMT132361_Kwonkan_MYG390	CATTTGCCTAATAATTATAGGATAGAATGAAAGGTAATACATGTTCCCTTCTCTA--CAA
	WAMT134203_Kwonkan_turriger	------------------------------------------------------------
	WAMT108989_Hesperonatalius_maxwelli	CATTTGCCTAATAATTATAGGATGGAATGAAAGGTTACACACGTTATCTTCTTTAT-CAA
	WAMT96018_Aname_watsoni	CATTTGCCTAATAATTATAGGATAGAATGAAAGGGGTTACACGCTATCTTCTTTAT-TAA
	WAMT98424_Aname_marae	------------------------------------------------------------
	WAMT108988_Hesperonatalius_langlandsi	CATTTGCCTAATAATTATAGGATAGAATGAAAGGTGAAACATGTTATCTTCTTTAT-TAA
	QMBS111338_Stanwellia	CACTTGCCTTTTAATTAAAGGCTAGAATGAATGGTTTAACATGTAAGTTATTTTAT-TAA
	QMBS111428_Stanwellia	CACTTGCCTTTTAATTTAAGGCTAGAATGAATGGTTTAACATGTGAATTATTTTAT-TAA
	SAMNN28449_Stanwellia_nebulosa	CATTTGCCTATTAATTTCAGGCTAGAATGAATGGTTAAACATGTAAATTATTTTAT-TAA
	WAMT132749_Kwonkan_MYG195	------------------------------------------------------------
	WAMT88514_Kwonkan_MYG458	CATTAGCCTAATAATTATAGGATAGAATGAAAGGTAAAACACGTTTCCTTCTTTAT-T-T
	WAMT99672_Kwonkan_MYG165	CATTTGCCTAATAATTATAGGATAGAATGAAAGGTAGAACATGCTTCTTTCTTTAT-TAA
	WAMT130375_Kwonkan_MYG197	CATTTGCCTAATAATTATAGGATAGAATGAAAGGTAAAACATGTTTCTTTCTTTAT-TTT
	WAMT53579_Swolnpes_MYG415	------------------------------------------------------------
	WAMT78529_Teyl_MYG358	CATTTGCCTAATAATTATAGGATAGAATGAAAGGGAAAACATGTGAATTTCTTTAT-TTA
	WAMT96062_Teyl_MYG012	CATTTGCCTAGTAATTATAGGATGGAATGAAAGGAAGACCATGTGAATTTCTTTATATAA
	WAMT141133_Teyl_luculentus	------------------------------------------------------------
	WAMT137482_Teyl_damsonoides	CACTTGCCTAATAATTATAGGATAGAATGAAAGGATGTACAAGTGAGCTTCTTTAT-TGG
	WAMT147625_Teyl_MYG354	CACTTGCCTAATAATTATAGGATAGAATGAAAGGATGTACAAGTGAGCTCCTTTAT-TAA
	WAMT54237_Kwonkan_MYG088	CACTTGCCTAATAATTATAGGATAGAATGAAAGGTACCACACGTTTCCTTCTTTAT-TAA
	SAMCaveN253_Troglodiplura_beirutpakbarai	CACTTGCCTAATAATTATAGGATAGAATGAAAGGAAAAACATGTAACATTCTTTAT-CTT
	SAMCaveN5896_Troglodiplura	CACTTGCCTAATAATTATAGGATAGAATGAAAGGAAAAACATGTAACATTCTTTAT-CTT
	SAMCaveN6838_Troglodiplura	CACTTGCCTAATAATTATAGGATAGAATGAAAGGAAAAACATGTAACATTCTTTAT-CTT
	WAMT97003_Swolnpes_darwini	CACTTGCCTAATAATTATAGGATAGAATGAAAGGTATCACATGTTTCCTTCTTTAT-TAA
	WAMT97503_Swolnpes_darwini	CACTTGCCTAATAATTATAGGATAGAATGAAAGGTATCACATGTTTCCTTCTTTAT-TAA
	QMBS111351_Xamiatus_rubrifrons	AACTTGCCTTTTAATTAAAGGCTAGAATGAACGGCCTAACATGTTTTCTGCTTTATTATC
	WAMT116018_Teyl_MYG412	CATTTGCCTAATAATTATAGGATAGAATGAAAGGATGTGCATGTGAGCTTCTTTAT-TTT
	SAMNN29525_Teyloides_bakeri	------------------------------------------------------------
	WAMT72701_Proshermacha_MYG349	CACTTGCCTAATAATTATAGGATAGAATGAAAGGGTCAACATGTAATCTTCTTTAT-TAA
	WAMT78535_Proshermacha_MYG357	CATTTGCCTAATAATTATAGGATAGGATGAAGGGGCTAACATGTAATCTCCTCTAT-CAA
	WAMT132960_Proshermacha_MYG465	CATTTGCCTAATAATTGTAGGATAGTATGAAAGGGATAACATGTAATCTTCTTTAT-CAA
	WAMT96060_Proshermacha_MYG468	CATTTGCCTAATAATTATAGGATAGCATGAAAGGGATAACATGTAAATTTCTATAT-AAA
	WAMT80952_Proshermacha_MYG346	CATTTGCCTAATAATTATAGGATAGTATGAAAGGGATGACATGTAATTAACTTTAT-TAA
	WAMT132981_Proshermacha_MYG344	CATTTGCCTAATAATTATAGGATAGTATGAAAGGGATAACATGTAATAAACTTTAT-TAA
	WAMT94765_Proshermacha_MYG469	CATTTGCCTAATAATTATAGGATAGTATGAAGGGGTTAACATGTAATCTCCTCTAT-CAA
	WAMT131982_Proshermacha_MYG467	CATTTGCCTAATAATTGTAGGATAGAATGAACGGGGTAACAGGTAATTTTCTATGT-CAA
	WAMT72687_Chenistonia_MYG348	CATTTGCCTAATAATTATAGGATAGAATGAACGGGAAAACATGTAAGTTTCTTTAT-CAA
	WAMT81018_Chenistonia_MYG348	CATTTGCCTAATAATTATAGGATAGAATGAACGGGAAAACATGTAAGTTTCTTTAT-CAA
	WAMT81017_Chenistonia_MYG348	CATTTGCCTAATAATTATAGGATAGAATGAACGGGAAAACATGTAAGTTTCTTTAT-CAA
	WAMT129260_Cethegus_fugax	GATTTGCCTTATAATTAAAGGCTAGAATGAAAGGTTAACCA-AAGGGTTACTTTAT-TAA
	Hypochilus_pococki	AAATTGCCTTTTAATTTAAGGATAGAATGAATGGATAAACGAATGATATTCACTTC-TTA
	QMBS111473_Aname	CATTTGCCTAATAATTATAGGATAGAATGAACGGTGTCACATGTTATCTTCTTTAT-TAA
	WAMT114056_Swolnpes_MYG234	------------------------------------------------------------
	WAMT132903_Proshermacha_MYG471	CACTTGCCTGATAATTATAGGATAGAATGAAGGGGCTAACATGTAATACTCTCTAT-CAA
	WAMT16804_Teyl_vancouveri	CATTTGCCTAACAATTATAGGATAGAATGAAAGGGAAAACATGTGAACTTCTTTAT-TTA
	ZSMA20170069_Linothele	CATTTGCCTTTTAATTTGAGGCTAGAATGAAAGGCTTAACATATAAATTTCTTTAT-TAA
	QMBS111386_Porrhothele	CAATTGCCTTATAATTAAAGGCTAGTATGAAAGGGTGAGCATGTTAACACCTTTAT-TTT
	AMKS30823_Troglodiplura_beirutpakbarai	CACTTGCCTAATAATTATAGGATAGAATGAAAGGAAAAACATGTAACATTCTTTAT-CTT
	QMBS111402_Aname	CATTTGCCTAATAATTATAGGATAGAATGAAAGGTGACACATGTTATCTTCTTTAT-TAA
	WAMT110142_Aname_phillipae	CATTTGCCTAATAATTATAGGATAGAATGAAAGGTGATACATGTTATCTTCTTTAT-TAA
	ARAMY002094_Kiama_lachrymoides	AAATAGCCTTATAATTAAAGGCTGGTATGAAAGGTTTAACATGTAATTTTCTTTAT-TAA
	QMBS111388_Stanwellia	CACTTGCCTTTTAATTTAAGGCTAGAATGAATGGTTTAACATGTGAATTATTTTAT-TAA
	ARAMY002283_Atypus_snetsingeri	AATTTGCCTTTTAATTGAAGGCTAGAATGAATGGGATTACAATAAATTATCTATCT-CTT
	QMBS111284_Xamiatus	------------------------------------------------------------
	ARAMY002084_Australothele_jamiesoni	------------------------------------------------------------
	ARAMY000643_Sphodros_atlanticus	CCCTTAATCT-TGAATCTAAATTTATAGTAAAAA-TGCTATTAAA-AAT-AAAAAGGACG
	ARANS000021_Atypus_affinis	TTATTTATAT-TAAAATTAAATTTATAGTAAAAA-TTCTATAAAA-AAT-TAATAGGACG
	ARAMY002102_Ixamatus	TTAGATTATT-TAAATTTAACTTATAAGTAAAAA-GGCTTATA-T-GTT-TAGAGGGACG
	ARAMYCAS539_Acanthogonatus_campanae	AAAGTTTCCT-TTACATTTACTTATAAGTAAAAA-GGCTTATA-T-TAT-TAGAGGGACG
	QMBS111330_Namea	------------------------------------------------------------
	QMBS111356_Namea_brisbanensis	AAGAATTTTT-TTAATTTCACTAATAAGTAAAAAGTTCTTATT-T-TCA-AAGGAGGACG
	WAMT133310_Namea_flavomaculata	AAAAACTTTT-TTAACTTCACTAATAAGTAAAAAGTTCTTATT-TTTCG-TAGGAGGACG
	QMBS111396_Namea_salanitri	AAAAACACTT-TTAACTTTATTAATAAGTAAAAAATTCTTATT-TGTTA-TAGGAGGACG
	QMBS111445_Namea	TAAAATTTAT-CCAACTTCCCTAATAAGTAAAAAGAACTTATT-T-TTT-TAGGAGGACG
	QMBS111359_Namea	TAAAAATTAT-TTAATTTCATAAATAAGTAAGAACCACTTATT-T-TAG-CAGGAGGACG
	QMBS111410_Namea_jimna	AAAAACTTAT-TTAATTTCCCTAATAAGTAAAAACCACTTATT-T-TTG-CAGGAGGACG
	QMBS111535_Namea_excavans	AAAGATTACT-TTAATTTCATTAACAAATAAAAACTTTTTGTT-CTATA-AAGTGGGACG
	QMBS111381_Namea_dahmsi	AAATATTAAT-TTAACTTGACAAATAAGTAAAAACTCCTTATT-TACTA-TAGGGGGACG
	WAMT91918_Teyl_heuretes	AAAAACTACT-TTAAATTAATTAGTAAGTAAAAACCTCTTACT-T-TAT-TAGGGGGACG
	WAMT96326_Teyl_MYG053	AAGGAAAATT-TTAATTTATAGAATAAGTAAAAA-CTCTTATT-T-TAT-AAGGGGGACG
	QMBS86817_Aname_pallida	AAAGGATAAT-ATAAATTAACATTTAAGTAAAAA-CACTTAAA-T-AAT-TAGAGGGACG
	QMBS111405_Aname	AAAGGGTATT-TTAAATTAACTTTTAAGTAAAAA-CACTTAAA-T-AAT-TAGAGGGACG
	WAMT98890_Aname_ellenae	AAAGGAAATT-TTAAATTATTATTTAAGTAACAA-TTCTTAAA-T-AAT-TAGGGGGACG
	WAMT129020_Aname_sinuata	AAAGGTATAT-TTAAATTACTATTTAAGTAATAA-CTCTTAAA-T-TTT-TAGGGGGACG
	WAMT133820_Aname_grothi	AAAGGAAATT-TAAAATTATTATTTAAGTAATAA-CTCTTAAA-T-TAT-TAGGGGGACG
	WAMT98767_Aname_vernonorum	ACAGGATATT-TTAAATTACTATTTAAGTAAAAA-CACTTAAA-T-TAT-TAGGGGGACG
	WAMT53979_Aname_mccleeryorum	AAAGAATTTT-CTAAATTAACATTTGAGTAAAAA-CTCTCAAA-T-TTT-TAGGGGGACG
	WAMT121042_Aname_exulans	AAAGAATTTT-TTAACTTAACATTTGAGTAAAAA-TTCTCAAA-T-TTT-TAGGGGGACG
	WAMT144398_Aname_mainae	AAAGATTCTT-TTAATTTAACATTTAAGTAAAAA-TTCTTAAA-T-CAT-TAGGGGGACG
	WAMT95409_Aname_aragog	AAAGATTTAT-TTAATTTAATATTTAAGTAAAAA-CTCTTAAA-T-TAT-TAGGGGGACG
	WAMT148204_Aname_salina	AAAGAATTAT-TTAATTTAACGTTTAAGTAAAAA-TTCTTAAA-T-TAT-TAGGGGGACG
	WAMT113826_Aname_lorica	AAAGATTCAT-TTAAATTAATATTTAAGTAAAAA-TACTTAAA-T-AAT-TAGGGGGACG
	WAMT110261_Aname_simoneae	GCAGGTTAAT-TAAAATTAATATTTAAGTAAAAA-TTCTTAAA-T-TAT-TAGGGGGACG
	WAMT127202_Aname_whitei	ACAGGTTAAT-TTAAATTAATTTTTAAGTAAAAA-CCCTTAAA-T-TAT-TAGGGGGACG
	WAMT107182_Aname_mellosa	ATAAAGTACT-TAAAATTAACCTTTAAGTAAGAA-TCCTTAAA-T-AAT-TAGGGGGACG
	WAMT57563_Kwonkan_MYG343	AAAGGTTATT-TTAAATTAAGATTTAAGTAAAAT-CCCTTAAA-T-GAA-AAGGGGGACG
	WAMT145316_Kwonkan_MYG650	------------------------------------------------------------
	WAMT157120_Kwonkan_wonganensis	AAAGGTCATT-TTAATTTAAAATTTAAGTAAAAA-TCCTTAAATT-CAT-TAGGGGGACG
	WAMT132363_Kwonkan_MYG392	AAAGGTAATT-TTAATTTAAGATTTAAGTAAAAT-CCCTTAAA-T-TAT-TAGGGGGACG
	WAMT132361_Kwonkan_MYG390	AAAGGTTATT-TAAACTTAAAATTTAAGTAAAAA-TCCTTAAA-T-AAC-TAGGGGGACG
	WAMT134203_Kwonkan_turriger	------------------------------------------------------------
	WAMT108989_Hesperonatalius_maxwelli	AAAGGCTAAA-CTAACTTAAAATTTAAGTAAAAA-CCCTTAAA-T-TAT-CAGGGGGACG
	WAMT96018_Aname_watsoni	ATAGGGTATC-TGAATCTAAAATTTAAGTAAAAA-TTCTTAAA-T-AAT-TAGGGGGACG
	WAMT98424_Aname_marae	------------------------------------------------------------
	WAMT108988_Hesperonatalius_langlandsi	AAGGGCTAAA-TTAATTTATCCTTTAAGTAAAAA-CTCTTAAA-T-TAT-TAGGGGGACG
	QMBS111338_Stanwellia	TTTAATTTCT-TTATTTTTACTTATTAGTAAAAA-GGCTAACA-T-CAT-AAGAAGGACG
	QMBS111428_Stanwellia	ATAAATTACT-TTAACTTTACTTGTAAGTAAAAA-GGCTTACA-T-TAT-TAGAGGGACG
	SAMNN28449_Stanwellia_nebulosa	ATTTATTCAT-TTAATTTTACTTGTAAGTAAAAA-GGCTTACA-T-TAT-TAGAAGGACG
	WAMT132749_Kwonkan_MYG195	------------------------------------------------------------
	WAMT88514_Kwonkan_MYG458	TAAGACTATT-TCAACTTAAACCTTAAGCAAAAA-TCCTTAAA-A-AAT-CAGGGGGACG
	WAMT99672_Kwonkan_MYG165	AAAGATTATT-CTAACTTAAATTTTAAGTAAAAA-TCCTTAAA-T-AAT-TAGGGGGACG
	WAMT130375_Kwonkan_MYG197	TAAGACTTAT-TTAACTTAAGCTTTAAGTAAAAA-CACTTAAA-T-ACT-TAGGGGGACG
	WAMT53579_Swolnpes_MYG415	------------------------------------------------------------
	WAMT78529_Teyl_MYG358	AAAAACAATT-TTAACTTACCTAATAAGTAAAAA-CTCTTATT-T-TGC-TAGGAGGACG
	WAMT96062_Teyl_MYG012	AAAAAATTAT-TTAATTTATTTAATAAGTAAAAA-CCCTTATT-T-TAT-TAGGGGGACG
	WAMT141133_Teyl_luculentus	------------------------------------------------------------
	WAMT137482_Teyl_damsonoides	AATAAAACTT-TAAATTTAATTAATAAGTAAAAA-TCCTTATT-T-TTT-CAGGGGGACG
	WAMT147625_Teyl_MYG354	AATGAGGCTT-TTAATTTAATTAATAAGTAAAAAATCCTTATT-T-CCT-TAGGGGGACG
	WAMT54237_Kwonkan_MYG088	TAAGACTATT-TTAACTTAAAATTTAAGTAAAAA-TACTTAAA-T-CAT-TAGGGGGACG
	SAMCaveN253_Troglodiplura_beirutpakbarai	TAGAGCTTAT-TTAATTTTCTATTTAGGTCAAAA-TTCCTAAA-T-TAT-AAGGAGGACG
	SAMCaveN5896_Troglodiplura	TAGAGCTTAT-TTAATTTTCTATTTAGGTCAAAA-TTCCTAAA-T-TAT-AAGGAGGACG
	SAMCaveN6838_Troglodiplura	TAGAGCTTAT-TTAATTTTCTATTTAGGTCAAAA-TTCCTAAA-T-TAT-AAGGAGGACG
	WAMT97003_Swolnpes_darwini	AAAGACTATT-TTAATTTCACATTTAAGTAAAAA-TCCTTAAA-T-CCTAAAGGAGGACG
	WAMT97503_Swolnpes_darwini	AAAGACTATT-TTAATTTTACATTTAAGTAAAAA-TCCTTAAA-T-TCTAAAGGAGGACG
	QMBS111351_Xamiatus_rubrifrons	TCAAACTATT-TTAATTTATCCTTTAAGTAAAAA-GACTTAAA-T-ATC-AAGAGGGACG
	WAMT116018_Teyl_MYG412	AGACACTCTT-TTAAATTATTGAATAAGTAAAAA-CCCTTATT-T-AAT-TAGGGGGACG
	SAMNN29525_Teyloides_bakeri	------------------------------------------------------------
	WAMT72701_Proshermacha_MYG349	GAAAATTATT-TTAATTTATTAAGTAAGCAAGAA-ATCTTACT-T-CCC-TAGGGGGACG
	WAMT78535_Proshermacha_MYG357	GAAGAATATT-TTAACTTACAAAGTAAGCAAGAA-CACTTACT-A-AAT-CAGGGGGACG
	WAMT132960_Proshermacha_MYG465	GAAAAGTTTT-CTAATTTATAATGTAAGCAAAAA-TTCTTACA-T-GAC-AAGGGGGACG
	WAMT96060_Proshermacha_MYG468	GAGAATTATT-CTAACTTACTAAGTAAGTTAAAA-CTCTTACA-A-AAT-TAGAGGGACG
	WAMT80952_Proshermacha_MYG346	GAAAAATTTT-CAAATTTAAAAAGTAAGCAACAA-TTCTTACA-T-AAC-TAGGGGGACG
	WAMT132981_Proshermacha_MYG344	GAAAAGTATT-TAAATTTAAAAAGTAAGCAACAA-TTCTTACA-C-AAC-CAGGGGGACG
	WAMT94765_Proshermacha_MYG469	GAAAATTTTT-CTAATTTATGAAGTAAGTAAAAA-CTCTTACA-A-AAT-TAGGGGGACG
	WAMT131982_Proshermacha_MYG467	GAGAATTATT-TTAACTTAACAGGTGAGTAAAAA-GGCTCACA-A-AAC-TAGGGGGACG
	WAMT72687_Chenistonia_MYG348	AAAAATTATT-TTAATTTAGCTAGTAAGTAAAAA-TACTTACT-A-CAT-TAGGGGGACG
	WAMT81018_Chenistonia_MYG348	AAAAATTATT-TTAATTTAGCTAGTAAGTAAAAA-TACTTACT-A-CAT-TAGGGGGACG
	WAMT81017_Chenistonia_MYG348	AAAAATTATT-TTAATTTAGCTAGTAAGTAAAAA-TACTTACT-A-CAT-TAGGGGGACG
	WAMT129260_Cethegus_fugax	TTAAACTTCT-TAAAATTTACCTTTAAGTAAAAA-GGCTTAAATT-TTT-TAGAAAGACG
	Hypochilus_pococki	TTATTTATTT-TTAATTTATTACTTGCGTTAAAA-CCCTCATAAT-AAA-AAGAAAGACG
	QMBS111473_Aname	ACAGGGTCCT-CTAAATTAATATTTAAGTAAAAA-TCCTTAAA-T-GCT-AAGGGGGACG
	WAMT114056_Swolnpes_MYG234	------------------------------------------------------------
	WAMT132903_Proshermacha_MYG471	GAAGATTATT-TTAACTTATAAAGTAAGCAAGAA-CCCTTACTAA-CTT-CAGGGGGACG
	WAMT16804_Teyl_vancouveri	AAAAATAATT-TTAACTTACTAGATAAGTAAAAA-CTCTTATC-T-GGC-TGGAGGGACG
	ZSMA20170069_Linothele	CTGTTTTTCT-TTAACTTAACATATAAGTAAAAA-GGCTTATA-T-CAT-TAGAAAGACG
	QMBS111386_Porrhothele	TTCAGTATCT-TGAAATTTCTGTA-ATGTAAAAA-AGCATTAA-C-TAC-AAGAGGGACA
	AMKS30823_Troglodiplura_beirutpakbarai	TAGAGCTTAT-TTAATTTTCTATTTAGGTCAAAA-TTCCTAAA-T-TAT-AAGGAGGACG
	QMBS111402_Aname	AAAGGGTATT-TTAAATTAACTTTTAAGTAAAAA-CACTTAAA-T-AAT-TAGAGGGACG
	WAMT110142_Aname_phillipae	ACAGGATAAT-TTAAATTAATATTTAAGTAAAAA-TCCTTAAA-T-CAT-TAGGGGGACG
	ARAMY002094_Kiama_lachrymoides	ATTGTTTATTCTGAAATTAACTTATAAGTAAAAA-GGCTTATA-T-ATC-AAGAGGGACG
	QMBS111388_Stanwellia	ATAAATTACT-TTAACTTTACTTGTAAGTAAAAA-GGCTTACA-T-TAT-TAGAGGGACG
	ARAMY002283_Atypus_snetsingeri	TTCTTCATAT-TGAAATTAAATTAATAGTAAAAA-TTCTATTATG-AAT-AAAAAGGACG
	QMBS111284_Xamiatus	------------------------------------------------------------
	ARAMY002084_Australothele_jamiesoni	------------------------------------------------------------
	ARAMY000643_Sphodros_atlanticus	ACAAGACCCTATCAAACTTAACT----AAA-GTTTAGCTGGGGCGGC-AAAAAAGAAAAT
	ARANS000021_Atypus_affinis	ACAAGACCCTGTCAAACTTCACT----TTA-GTTAAGCTGGGGTGGC-AAAAAA--AAAT
	ARAMY002102_Ixamatus	ACAAGACCCTGACAAACTTTACA--ATTTA-GTTTTGCTGGGGCGGCAAGAAAATTATAA
	ARAMYCAS539_Acanthogonatus_campanae	ACAAGACCCTATCAAGCTTTAC---TTTTA-GTTTCACTGGGGTGGTGAAAAAACCAAAT
	QMBS111330_Namea	------------------------------------------------------------
	QMBS111356_Namea_brisbanensis	ACAAGACCCTATCAAACTTCACA--ATAAT-GTTTAGCTGGGGCGGC-AAAAAACTAAAC
	WAMT133310_Namea_flavomaculata	ACAAGACCCTATCAAACTTTACA--ATTAT-GTTTAGCTGGGGCGGC-AAAAAACTAAAT
	QMBS111396_Namea_salanitri	ACAAGACCCTATCAAACTTTACA--TTTAT-GTTTAGCTGGGGCGGC-AAAAAACTACAC
	QMBS111445_Namea	ATAAGACCCTATCAAACTTCACA--GTTAT-GTTTAGCTGGGGCGGC-TAAAAATTAAAA
	QMBS111359_Namea	ATAAGACCCTATCAAACTTTACA--TTCAT-GTTTAGCTGGGGCGGC-TAAAAATTACAT
	QMBS111410_Namea_jimna	ATAAGACCCTATCAAACTTTACA--CTAAT-GTTTAGCTGGGGCGGC-TAAAAATTACAT
	QMBS111535_Namea_excavans	ATAAGACCCTATCAAACTTTACA--TTCAT-GTTTAGCTGGGGCGGCAAAAAAATTATAT
	QMBS111381_Namea_dahmsi	ACAAGACCCTATCAAACTTCACA--CTTAT-GTTTAGCTGGGGCGGC-AAAAAACTATAA
	WAMT91918_Teyl_heuretes	ACAAGACCCTGTCAAACTTTACA--TTCGT-GTTTTGCTGGGGCGGC-AGAAAACCACAA
	WAMT96326_Teyl_MYG053	ACAAGACCCTATCAAACTTTACT--TTTAT-GTTTAGCTGGGGCGGCAAGGTAACTATAT
	QMBS86817_Aname_pallida	ACAAGACCCTGACGAACTTTACT--CTA-T-GTTTAGCTGGGGCGGCAGACAAATTAAAT
	QMBS111405_Aname	ACAAGACCCTGACGAACTTCACA--CTATT-GTTTAGCTGGGGCGGCAGACAAATTAAAT
	WAMT98890_Aname_ellenae	ACAAGACCCTGACGAACTTTACT--ATA-T-GTTTAGCTGGGGCGGCAGACAAATTACAC
	WAMT129020_Aname_sinuata	ACAAGACCCTGACGAACTTTACA--CTATT-GTTTAGCTGGGGCGGCAGACAAATAACAC
	WAMT133820_Aname_grothi	ACAAGACCCTGACGAACTTTACA--CTA-T-GTTTAGCTGGGGCGGCAGACAAATTACAT
	WAMT98767_Aname_vernonorum	ACAAGACCCTGACGAACTTTACT--CTA-T-GTTTAGCTGGGGCGGCAGA-AAATAACAC
	WAMT53979_Aname_mccleeryorum	ACAAGACCCTGACGAACTTCACT--CTT-A-GTTTAGCTGGGGCGGCAAACAAATCAAAC
	WAMT121042_Aname_exulans	ACAAGACCCTGACGAACTTCACT--CTT-A-GTTTAGCTGGGGCGGCAAACAAATCAAAC
	WAMT144398_Aname_mainae	ACAAGACCCTGACGAACTTTACT--CTA-A-GTTTAGCTGGGGTGGCAAATAAATCAAAC
	WAMT95409_Aname_aragog	ACAAGACCCTGACGAACTTTACT--CTG-A-GTTTAGCTGGGGCGGCAGATAAATCAAAC
	WAMT148204_Aname_salina	ACAAGACCCTGACGAACTTTACT--CTG-A-GTTTAGCTGGGGTGGCAGACAAATTAAAC
	WAMT113826_Aname_lorica	ACAAGACCCTGACGAACTTTACT--CTA-A-GTTTAGCTGGGGCGGCAAGTAAATCAAAC
	WAMT110261_Aname_simoneae	ACAAGACCCTGACGAACTTCACT--CTA-T-GTTTAGCTGGGGCGGCAGATAAATAAAAC
	WAMT127202_Aname_whitei	ACAAGACCCTGACGAACTTTACT--CTA-T-GTTTAGCTGGGGCGGCAAATAAATAAAAC
	WAMT107182_Aname_mellosa	ACAAGACCCTGACGAACTTTACA--CTA-T-GTTTTGCTGGGGTGGCATAAAAATTAAAC
	WAMT57563_Kwonkan_MYG343	ACAAGACCCTGTCGAACTTTACA--CTAAC-GTTTAGCTGGGGCGGCAAA-AAATTACAC
	WAMT145316_Kwonkan_MYG650	------------------------------------------------------------
	WAMT157120_Kwonkan_wonganensis	ACAAGACCCTGTCGAACTTCACA--TTAAC-GTTTTGCTGGGGCGGCAAA-AAATTACAC
	WAMT132363_Kwonkan_MYG392	ACAAGACCCTGTCGAACTTAACA--TTCAC-GTTTAGCTGGGGCGGCAAA-AAATCAAAC
	WAMT132361_Kwonkan_MYG390	ACAAGACCCTGTCGAACTTAACA--TTCAC-GTTTAGCTGGGGCGGCAAA-AAATAAAAC
	WAMT134203_Kwonkan_turriger	------------------------------------------------------------
	WAMT108989_Hesperonatalius_maxwelli	ACAAGACCCTGTCGAACTTTACC--CTAGCGGTTTAGCTGGGGCGGCAAATAAATTAAAC
	WAMT96018_Aname_watsoni	ACAAGACCCTGACGAACTTCACT--TTA-T-GTTTAGCTGGGGCGGCAGA-AAATAAAAC
	WAMT98424_Aname_marae	------------------------------------------------------------
	WAMT108988_Hesperonatalius_langlandsi	ACAAGACCCTGTCGAACTTCACA--TTTAT-GTTTAGCTGGGGCGGCAAGTAAATAAAAC
	QMBS111338_Stanwellia	ACAAGACCCTA-CAAGCTTTATA--CTATT-ATTTCGCTGGGGTAGCGAAAAAATTATAT
	QMBS111428_Stanwellia	ATAAGACCCTACCAAACTTTAC---CTTAT-GTTTCACTGGGGTAGTGGAAAAATTATAT
	SAMNN28449_Stanwellia_nebulosa	ACAAGACCCTATCAAACTTTACA--TTTTT-GTTTCGCTGGGGAAGCGGAAAAATAAAAT
	WAMT132749_Kwonkan_MYG195	------------------------------------------------------------
	WAMT88514_Kwonkan_MYG458	ACAAGACCCTGTCGAACTTAACT--TTAA--GTTTAGCTGGGGCGGCATAAAAAATACAC
	WAMT99672_Kwonkan_MYG165	ACAAGACCCTGTCGAACTTTACA--TTCAT-GTTGAGCTGGGGCGGCAAG-AAAACACAC
	WAMT130375_Kwonkan_MYG197	ACAAGACCCTGTCGAACTTTACA--TTAAT-GTTTAGCTGGGATGGCAAA-AAATTACAC
	WAMT53579_Swolnpes_MYG415	------------------------------------------------------------
	WAMT78529_Teyl_MYG358	ACAAGACCCTATCAAACTTTACA--TTTCA-GTTTAGCTGGGGCGGCAAAAAAAAATAAA
	WAMT96062_Teyl_MYG012	ACAAGACCCTATCAAACTTCACA--TTTAT-GTTTAGCTGGGGCGGC-AAAAAACTATAA
	WAMT141133_Teyl_luculentus	------------------------------------------------------------
	WAMT137482_Teyl_damsonoides	ACAAGACCCTATTAAACTTTACA--TTATC-GTTTAGCTGGGGTGGCAATAAAACTATAA
	WAMT147625_Teyl_MYG354	ACAAGACCCTGTTAAACTTTACA--CTCTT-GTTTAGCTGGGGCGGCAACAAAACTATAA
	WAMT54237_Kwonkan_MYG088	ACAAGACCCTGTCGAACTTTACT--TTTA--GTTTAGCTGGGGCGGCAAGAAAATTACAC
	SAMCaveN253_Troglodiplura_beirutpakbarai	ACAAGACCCTATCAAACTTTACA--TTATT-GTTTAGCTGGGGTGGCAATAAAAGGAAGT
	SAMCaveN5896_Troglodiplura	ACAAGACCCTATCAAACTTTACA--TTATT-GTTTAGCTGGGGTGGCAATAAAAGGAAGT
	SAMCaveN6838_Troglodiplura	ACAAGACCCTATCAAACTTTACA--TTATT-GTTTAGCTGGGGTGGCAATAAAAGGAAGT
	WAMT97003_Swolnpes_darwini	ACAAGACCCTGTCGAACTTTACA--TTATT-GTTTAGCTGGGGTGGCAAT-AAATAAAAC
	WAMT97503_Swolnpes_darwini	ACAAGACCCTGTCGAACTTTACA--TTATT-GTTTAGCTGGGGTGGCAAT-AAATAAAAC
	QMBS111351_Xamiatus_rubrifrons	ACAAGACCCTGTCAAACTTCACA--TTCAC-GTTTTACTGGGGCGGTAAGAAATATATAC
	WAMT116018_Teyl_MYG412	ACAAGACCCTATTAAACTTCACA--CTTTT-GTTTGGCTGGGGCGGC-AAAAAACTATAA
	SAMNN29525_Teyloides_bakeri	------------------------------------------------------------
	WAMT72701_Proshermacha_MYG349	ATAAGACCCTGTCAAACTTCACC-TAGAAG-GTTTAGCTGGGGCGGC-AAAAAACTAAAT
	WAMT78535_Proshermacha_MYG357	ATAAGACCCTGTCAAACTTTACCCATTGAG-GTTCAGCTGGGGCGGC-AGAAAATTAAAA
	WAMT132960_Proshermacha_MYG465	ATAAGACCCTATCAAACTTCACC--GCAAG-GTTAAGCTGGGGCGGC-AGGAAATTAAAA
	WAMT96060_Proshermacha_MYG468	ATAAGACCCTGTCAAACTTTACC--ATAAA-GTTGAGCTGGGGCGGC-AGAAAATAATAC
	WAMT80952_Proshermacha_MYG346	ATAAGACCCTGTCAAACTTCACC--ATGAG-GTTTAGCTGGGGCGGC-AGAAAATTAAAA
	WAMT132981_Proshermacha_MYG344	ATAAGACCCTGTCAAACTTCACC--ACTAG-GTTTAGCTGGGGCGGC-AGAAAATTAAAA
	WAMT94765_Proshermacha_MYG469	ATAAGACCCTGTCAAACTTAACT--TTAAA-GTTTAGCTGGGGCGGC-AGAAAATTAAAC
	WAMT131982_Proshermacha_MYG467	ATAAGACCCTGTCAAACTTCACCCCTTAAG-GTTTAGCTGGGGCGGC-AAAAAATTAAAC
	WAMT72687_Chenistonia_MYG348	ATAAGACCCTAACAAACTTTACA---TATT-GTTTAGCTGGGGTGGC-AAAAAAATTAAA
	WAMT81018_Chenistonia_MYG348	ATAAGACCCTAACAAACTTTACA---TATT-GTTTAGCTGGGGTGGC-AAAAAAATTAAA
	WAMT81017_Chenistonia_MYG348	ATAAGACCCTAACAAACTTTACA---TATT-GTTTAGCTGGGGTGGCAAAAAAAATAAAA
	WAMT129260_Cethegus_fugax	ACAAGACCCTGTCGAACTTTAC---TCTAA-GTTTAGCTGGGGCGGC-AAGAAACCAAAT
	Hypochilus_pococki	ATAAGACCCTATTGAACTTTACA----AAC-GTTAAACTGGGGCGGTTAATTAAAAAAAA
	QMBS111473_Aname	ACAAGACCCTGACGAACTTTACT--ATA-T-GTTTAGCTGGGGCGGCAGACAAATAAAAC
	WAMT114056_Swolnpes_MYG234	------------------------------------------------------------
	WAMT132903_Proshermacha_MYG471	ATAAGACCCTGTCAAACTTTACC--TAAAG-GTTTAGCTGGGGCGGC-ATAAAAACATGT
	WAMT16804_Teyl_vancouveri	ACAAGACCCTATCAAACTTTACT--CTTAA-GTTCTGCTGGGGTGGC-AAAAAAAATAAA
	ZSMA20170069_Linothele	ACAAGACCCTGTCAAACTTCACT--TTCTA-GTTTAGCTGGGGCGGCATTAAAATTACAC
	QMBS111386_Porrhothele	ATAAGACCCTGTCGAACTTTACA----AGA-GTTTAACTGGGGCGGTTTAAAAACTATAT
	AMKS30823_Troglodiplura_beirutpakbarai	ACAAGACCCTATCAAACTTTACA--TTATT-GTTTAGCTGGGGTGGCAATAAAAGGAAGT
	QMBS111402_Aname	ACAAGACCCTGACGAACTTCACA--CTATT-GTTTAGCTGGGGCGGCAGACAAATTAAAT
	WAMT110142_Aname_phillipae	ACAAGACCCTGACGAACTTTACT--CTA-T-GTTTAGCTGGGGCGGCGAATAAATAAAAC
	ARAMY002094_Kiama_lachrymoides	ACAAGACCCTGACAAACTTTACA--TTATT-GTTTTGCTGGGGCGGCAAAAAATTTACAA
	QMBS111388_Stanwellia	ATAAGACCCTACCAAACTTTAC---CTTAT-GTTTCACTGGGGTAGTGGAAAAATCATAT
	ARAMY002283_Atypus_snetsingeri	ACAAGACCCTATCAAACTTCACT----ATA-GTTAAACTGGGGCGGT-AAAAAAAAAATT
	QMBS111284_Xamiatus	------------------------------------------------------------
	ARAMY002084_Australothele_jamiesoni	------------------------------------------------------------
	ARAMY000643_Sphodros_atlanticus	CTTTTTTAAACTTATCTA------------AATTATTAA--ATCAACAAGTTACTGTAGG
	ARANS000021_Atypus_affinis	TTCTTTTTAATTTCATCT------------AATAAATTTAATATAACAAGTTACTGCAGG
	ARAMY002102_Ixamatus	CCTTTTTTATTTTTTAAT-AAATTAACCC-GCCAAGGAATTCTAACCAAGTTACTGCAGG
	ARAMYCAS539_Acanthogonatus_campanae	CTTTTATTTATTTTAATA---AATAACTA-TATTTTAAACTATGAACAAGCTACTGTAGG
	QMBS111330_Namea	------------------------------------------------------------
	QMBS111356_Namea_brisbanensis	CTTTTCTTAAAAATTTTTAATACTAACCT-AATTTTTGATATTACTAATGTTACTGTAGG
	WAMT133310_Namea_flavomaculata	CTTTTCTTAAAAATTTTAAAATCTAGCCA-AATCTCTGA-TAAACCAATGTTACTGTAGG
	QMBS111396_Namea_salanitri	CTTTTCTTGAAGATTTTTYATAATAGCCT-AATTTTWGA-TTTACTAATGTTACTGTAGG
	QMBS111445_Namea	CTTTCTTCTATTCTTAGA-TAATCAACCT-AATTTCAGATATCATTAATGTTACTGTAGG
	QMBS111359_Namea	CTTTCCTTTTTATTAAAA-TATTTAACCT--ATTTTTGATATCACCAATGTTACTGTAGG
	QMBS111410_Namea_jimna	CTTTCCTTTTTACTTAAA-TTATTAACCT--ATTTTTGATATTACCAATGTTACTGTAGG
	QMBS111535_Namea_excavans	CTTTTTCCTAGATCTCTT-ATCTTAACCTAAATTTTAGATTTTACCAATGTTACTGTAGG
	QMBS111381_Namea_dahmsi	CTTTTATAAACCCTCTTT-CTACCAACCT-AGCTATAGACTTTACCAACGTTACTGTAGG
	WAMT91918_Teyl_heuretes	CTTTTCATAAAAATATTT-CTCCAAACCT-TATAAATGA-CTTCACCAAGTTACTGCAGG
	WAMT96326_Teyl_MYG053	CTTTCTAAAAAAATACTT-CTATTAACCTCCCCTTAGAT---TCACCAAGTTACTGTAGG
	QMBS86817_Aname_pallida	CTTTTCTT-CCCTGCTCCTAATTAAACCT-TAAATTTGA---TAATCAAGTTACCGCAGG
	QMBS111405_Aname	CTTTTCTT-CCCTTTTCCCAACAGATCCT-TAAACCTGA---TAATCAAGTTACCGCAGG
	WAMT98890_Aname_ellenae	CTTTTCTC-TTTTCATTAATAATTAACCT--AAAATTGA---TAATCAAGTTACCGCAGG
	WAMT129020_Aname_sinuata	CTTTTCTC-CCACCATCTACAATTAGCCT--TAATCTGA---TAATCAAGTTACCGCAGG
	WAMT133820_Aname_grothi	CTTTTCTTATTCTTACTCTAACTCAACCT--TAAAATGA---TAATTAAGTTACCGCAGG
	WAMT98767_Aname_vernonorum	CTTTCCTT-CCATCTACATTACTCAACCT-TACAATTGA---TAATCAAGTTACCGCAGG
	WAMT53979_Aname_mccleeryorum	CTTTCCTT-TCATCTTAATAAAATAACCT--TCAAATGA---TAATCAAGTTACCGCAGG
	WAMT121042_Aname_exulans	CTTTCCTT-CCATCTTTATAAAATAACCT--TTAAATGA---TAATCAAGTTACCGCAGG
	WAMT144398_Aname_mainae	CTTTCCTT-CCACTTTTGTTGAATAACCT--GTAAATGA---TAATCAAGTTACCGCAGG
	WAMT95409_Aname_aragog	CTTTCCTC-TACCCTTCCTTAGTGATCCT-AAAAATTGA---TAATCAAGTTACCGCAGG
	WAMT148204_Aname_salina	CTTTCCTT-CGACCTTCCATAATCATCCT-AAAAATTGA---TAACCAAGTTACCGCAGG
	WAMT113826_Aname_lorica	CTTTCCTC-TATTCTTTCTTGACCAACCT--AAGATTGA---TAATCAAGTTACCGCAGG
	WAMT110261_Aname_simoneae	CTTTCCTT-CACTCTTTATCACCCAACCCCATAAGTCGA---TTCTTAAGTTACCGCAGG
	WAMT127202_Aname_whitei	CTTTTTTC-TACTCCCTCATAATCAACCCATTAAATCGA---TTCTCAAGTTACCGCAGG
	WAMT107182_Aname_mellosa	CTTTTTCTTTCCTTTTATCTAAACAACCT-AAAATCTGA---TAATTAAGTTACCGCAGG
	WAMT57563_Kwonkan_MYG343	CTTTTATCTACCACTTACAAAAAAACCTT-TCTATAAGA---TAAACAAGTTACCGCAGG
	WAMT145316_Kwonkan_MYG650	------------------------------------------------------------
	WAMT157120_Kwonkan_wonganensis	CTTTTAAATCACCTTCTCTATAAAACTCC-TAAAAGGAA---AAATCAAGTTACCGCAGG
	WAMT132363_Kwonkan_MYG392	CTTTTTACTATCTTTTAC-AATAAACCCT-ACCCTAGGA---TAAACAAGTTACCGCAGG
	WAMT132361_Kwonkan_MYG390	CTTTTAATTCCCCTTAAT-TCACCAACCT-TACAAAAGA---AAACCAAGTTACCGCAGG
	WAMT134203_Kwonkan_turriger	------------------------------------------------------------
	WAMT108989_Hesperonatalius_maxwelli	CTTTACAT-TCAATAACC-TAAAAACCCT-TAAATTCGA-CCCAACCAAGTTACCGCAGG
	WAMT96018_Aname_watsoni	CTTTCCTT-CCCTTAAATAAAACAAACCA-TATATTTGA---TACTCAAGTTACCGCAGG
	WAMT98424_Aname_marae	------------------------------------------------------------
	WAMT108988_Hesperonatalius_langlandsi	CTTTACAT-CTTTTTAAC-ATAACAACCT-AAAATAAGA-TCTTAACAAGTTACCGCAGG
	QMBS111338_Stanwellia	CTTTATTTTAAATTATTA---ATTATCTATACATATAAA---TTTTCAAGTTACTGTAGG
	QMBS111428_Stanwellia	CTTTATTTTGTTTTCTTT--TATTATCTATTCTATTAAATTATTTTCAAGTTACTGTAGG
	SAMNN28449_Stanwellia_nebulosa	CTTTATTAAATTCTTAAA---CACATCTATTATATTAAA-TTTTACTAAGTTACTGTAGG
	WAMT132749_Kwonkan_MYG195	------------------------------------------------------------
	WAMT88514_Kwonkan_MYG458	CTTTTTTC-ATAAATCCCTAACATCCCCA-ACATAGGAA---CAAACAAGTTACCGCAGG
	WAMT99672_Kwonkan_MYG165	CTTTCATCCCTTTCTACA-AAAACAACCC-TATTAAGGA-TCAAATCAAGTTACCGCAGG
	WAMT130375_Kwonkan_MYG197	CTTTTTCCCCACTCTATT-TAAACAACCC-TTTAAAGGA-ATTAACCAAGTTACCGCAGG
	WAMT53579_Swolnpes_MYG415	------------------------------------------------------------
	WAMT78529_Teyl_MYG358	CCTTTATATAAGACTTAT--TAATAACCTTCCCTAAGAT---AGAACAAGTTACTGTAGG
	WAMT96062_Teyl_MYG012	CTTTTTAACTTCTACTCC--CTACAACTTTTAATAAAAATTTTTACCAAGTTACTGTAGG
	WAMT141133_Teyl_luculentus	------------------------------------------------------------
	WAMT137482_Teyl_damsonoides	CTTTTTTTTACCTTTACC--ACCTAGCTTTTATAAAAAC---TTACCAAGTTACTATAGG
	WAMT147625_Teyl_MYG354	CTTTTTAACCCTTTAATA--ACTCAACTTTTATTAAAAA---TCACCAAGTTACTACAGG
	WAMT54237_Kwonkan_MYG088	CTTTTCAT---CTCCTACCAACAAACCTT-AACATAAGA---TAAACAAGTTACCGCAGG
	SAMCaveN253_Troglodiplura_beirutpakbarai	CTTTTATTATTTTTTTTC-TACCCAACCC--TTAATGGA---GTAACAAGTTACTGTAGG
	SAMCaveN5896_Troglodiplura	CTTTTATTATTTTTTTTC-TACCCAACCC--TTAATGGA---GTAACAAGTTACTGTAGG
	SAMCaveN6838_Troglodiplura	CTTTTATTATTTTTTTTC-TACCCAACCC--TTAATGGA---GTAACAAGTTACTGTAGG
	WAMT97003_Swolnpes_darwini	CTTTATAC-TTATTAAAAAAACAACCCACCCAAATAGGA-ATACACCAAGTTACCGCAGG
	WAMT97503_Swolnpes_darwini	CTTTATAC-TTATCAAAAAAACAACCCAC-CCAATAGGA-ATACACCAAGTTACCGCAGG
	QMBS111351_Xamiatus_rubrifrons	TTTCTATATCTACTTAAATCAAAATCCTTTAACAAAGATACAAAACCAAGTTACTGCAGG
	WAMT116018_Teyl_MYG412	CTTTTATCTTTCTAGCAA--ATAAAACTTTTTGATAAAA-ATCTACCAAGTTACTATAGG
	SAMNN29525_Teyloides_bakeri	------------------------------------------------------------
	WAMT72701_Proshermacha_MYG349	CTTTTCAATTATAATTTA--ATTAAACCTGAAATTCAGA---TAAACAAGTTACTGCGGG
	WAMT78535_Proshermacha_MYG357	CTTTATTCAAAATTATTT-ATCAGAGCCTGAACGACAGA--CAAAACAAGTTACTGCAGG
	WAMT132960_Proshermacha_MYG465	CTTTACTCAATGTAGCAC-AGCAAAACCCAGATACTAGA--TAAAACAAGTTACTGTAGG
	WAMT96060_Proshermacha_MYG468	CTTTACTTACTTAACACA--ATAAATCCTATATAAATGA--TAAAACAAGTTACTGCAGG
	WAMT80952_Proshermacha_MYG346	CTTTACCCTAACACTGAT-AATAAAACCTGTATAACAGA--TATAACAAGTTACTGCAGG
	WAMT132981_Proshermacha_MYG344	CTTTACCTTAACACCAAA-AGCAAAACCTGTATAGCAGA--TATTACAAGTTACTGCAGG
	WAMT94765_Proshermacha_MYG469	CTTTAATATTAACAATCT-AATAAAACCTAAACAGTAGA--TGGAACAAGTTACTGCAGG
	WAMT131982_Proshermacha_MYG467	CTTTACTTAGTATATATA--GCTAAACCAAGATCCATGA---TAAACAAGTTACTGCAGG
	WAMT72687_Chenistonia_MYG348	CCTTTACATAAAATTTTA--AATAAACCTAAATATTATA-TTATTCCAAGTTACTGTAGG
	WAMT81018_Chenistonia_MYG348	CCTTTACATAAAATTTTA--AATAAACCTAAATATTATA-TTATTCCAAGTTACTGTAGG
	WAMT81017_Chenistonia_MYG348	CCTTTACATAAAATTTTA--AATAAACCTAAATATTATA-TTATTCCAAGTTACTGTAGG
	WAMT129260_Cethegus_fugax	CTTTTTTCTATTCTATAT---TTTATCTATAATCTATAA---TTACCAAGTTACCGCAGG
	Hypochilus_pococki	TCTTAATTTAATTAAATC-TATTTAACAC--TAAATTAATTTAAAACAAGTTACCATAGG
	QMBS111473_Aname	CTTTCCTT-CCTATATTACAATTCAACCT-AAAATTTGA---TAACCAAGTTACCGCAGG
	WAMT114056_Swolnpes_MYG234	------------------------------------------------------------
	WAMT132903_Proshermacha_MYG471	CTTTTTCCAAAATTAACA--TAAAAGCCT-AAAATCGGA--CAAAACAAGTTACTGCAGG
	WAMT16804_Teyl_vancouveri	CCTTTTTATCTACTCTAT--TCATAACCTTTTGTAAGAC---TCAATAAGTTACTGTAGG
	ZSMA20170069_Linothele	CTTTTTATTTTCTTCAAA-TAATCATCCTTTAAAAAAGA---AAAACAAGTTACTGCAGG
	QMBS111386_Porrhothele	CTTTTTTAATCATGTATT------------AATAATATATCTTAAACAAGTTACCGCAGG
	AMKS30823_Troglodiplura_beirutpakbarai	CTTTTATTATTTTTTTTC-TACCCAACCC--TTAATGGA---GTAACAAGTTACTGTAGG
	QMBS111402_Aname	CTTTTCTT-CCCTTTTCCCAACAGATCCT-TAAACCTGA---TAATCAAGTTACCGCAGG
	WAMT110142_Aname_phillipae	CTTTTCTC-CCTTTTTCATTACCCAACCCCTTAAACCGA---TACTCAAGTTACCGCAGG
	ARAMY002094_Kiama_lachrymoides	CCTTTCTATAATCTTTCT-TATATAACCT--TTATAGAAATCAAACCAAGTTACTGCAGG
	QMBS111388_Stanwellia	CTTTATTTTATCTTATTT--TATTATCTACATTATTAAACTATTTTCAAGTTACTGTAGG
	ARAMY002283_Atypus_snetsingeri	CTTTTTTTAAATTTATCT------------AATTACTTA--ATTAACAAGTTACTGTAGG
	QMBS111284_Xamiatus	------------------------------------------------------------
	ARAMY002084_Australothele_jamiesoni	------------------------------------------------------------
	ARAMY000643_Sphodros_atlanticus	GATAACAGCACAATTTATTTCT-AGAGCACATATCTAAAAATAAGATTATGACCTCGATG
	ARANS000021_Atypus_affinis	GATAACAGCATAATTTTTTTCT-AGAGAACTTATCTGAAAAAAAGATTGTGACCTCGATG
	ARAMY002102_Ixamatus	GATAACAGCATAATTATTTCAA-AGAGTCCTTATTAAAGAAATAGATTGTGACCTCGATG
	ARAMYCAS539_Acanthogonatus_campanae	GATAACAGCACAATTCTTGTTT-AAAGTTCTTATTTAAACAAGAGATTATGACCTCGATG
	QMBS111330_Namea	------------------------------------------------------------
	QMBS111356_Namea_brisbanensis	GATAACAGCATTATTTTCCCTA-AAAGATCTTATAAAAGGGAAAGTTTTTGACCTCGATG
	WAMT133310_Namea_flavomaculata	GATAACAGCATTATTTTCCCCA-AAAGACCTTATATAAGGGAAGGTTTTTGACCTCGATG
	QMBS111396_Namea_salanitri	GATAACAGCATTATTTTYCCMA-AAAGATCTTATAWAAGGRRAAGTTTTTGACCTCGATG
	QMBS111445_Namea	GATAACAGCATTATTCTTTCCT-AAAGAACTTATAAAAGAAAGAGTTTTTGACCTCGATG
	QMBS111359_Namea	GATAACAGCATTATTCTTTCCT-GAAGACCTTATAAAAGAAAGAGCTTTTGACCTCGATG
	QMBS111410_Namea_jimna	GATAACAGCATTATTCTTTCCT-GAAGACCTTATAAAAGAAAGAGCTTTTGACCTCGATG
	QMBS111535_Namea_excavans	GATAACAGCATAATCTTTTCTA-AAAGATCTTATAAAAGAAAAAGTTTTTGACCTCGATG
	QMBS111381_Namea_dahmsi	GATAACAGCATTATTCTTTCCC-AAAGTTCTTATAAAAGAAAGAGTTTTTGACCTCGATG
	WAMT91918_Teyl_heuretes	GATAACAGCATAATTTGTTCTT-GAAGATCTTATAAAAGAAAAAGTTTATGACCTCGATG
	WAMT96326_Teyl_MYG053	GATAACAGCATAATTTTTTCCC-GAAGACCTTATAAAAGAAAAATTTTGTGACCTCGATG
	QMBS86817_Aname_pallida	GATAACAGCATAATCCTTTCCT-GAAGACCTTATATAAGAAAGTATTTGTGACCTCGATG
	QMBS111405_Aname	GATAACAGCATAATCCTTTCCT-GAAGACCGTATATAAGAAAGTATTTGTGACCTCGATG
	WAMT98890_Aname_ellenae	GATAACAGCATAACTTTTTCTT-GAAGACCTTATAAAAGAAAAAATTTGTGACCTCGATG
	WAMT129020_Aname_sinuata	GATAACAGCATAACTTTTTCCT-GAAGACCTTATACAAGAAAATATTTGTGACCTCGATG
	WAMT133820_Aname_grothi	GATAACAGCATAACCTTTTCCT-GAAGACCTTATACAAGAAAATATTTGTGACCTCGATG
	WAMT98767_Aname_vernonorum	GATAACAGCATAATCTTTTCCT-GAAGACCTTATACAAGAAAATGTTTGTGACCTCGATG
	WAMT53979_Aname_mccleeryorum	GATAACAGCATAACACTTTCCT-GAAGACCTTATATAAAAAAGTACTTGTGACCTCGATG
	WAMT121042_Aname_exulans	GATAACAGCATAACACTTTCCT-GAAGACCTTATAAAAAAAAGTACTTGTGACCTCGATG
	WAMT144398_Aname_mainae	GATAACAGCATAACACTTTCCT-GAAGACCTTATATAAGATAGTACTTGTGACCTCGATG
	WAMT95409_Aname_aragog	GATAACAGCATAACATTTTCCT-GAAGACCTTATACAAGAAAATATTTGTGACCTCGATG
	WAMT148204_Aname_salina	GATAACAGCATAACATTTTCCT-GAAGACCTTATACAAGAAAATTCTTGTGACCTCGATG
	WAMT113826_Aname_lorica	GATAACAGCATAACATTTTCCT-GAAGACCTTATACAAGAAAATTCTTGTGACCTCGATG
	WAMT110261_Aname_simoneae	GATAACAGCATAATACTCTCCT-GAAGACCTTATACAAGAGATTGTTTGTGACCTCGATG
	WAMT127202_Aname_whitei	GATAACAGCATAATACTCTCCT-GAAGACCTTATACAAGAGATTGTTTGTGACCTCGATG
	WAMT107182_Aname_mellosa	GATAACAGCATAATTTTTTCCT-GAAGACCTTATACAAGAAAACGTTTGTGACCTCGATG
	WAMT57563_Kwonkan_MYG343	GATAACAGCATAATTTTTTCCA-AGAGACCTTATTCAAGAAAATGATTGTGACCTCGATG
	WAMT145316_Kwonkan_MYG650	------------------------------------------------------------
	WAMT157120_Kwonkan_wonganensis	GATAACAGCATAATTTTTTCCA-AAAGACCATATTCAAGAAAAAGATTGTGACCTCGATG
	WAMT132363_Kwonkan_MYG392	GATAACAGCATAATTTTTTCCT-AAAGACCTTATTTAAGAATAAGATTGTGACCTCGATG
	WAMT132361_Kwonkan_MYG390	GATAACAGCATAATTATTTCTA-AAAGATCTTATTTAAGAAATAGATTGTGACCTCGATG
	WAMT134203_Kwonkan_turriger	------------------------------------------------------------
	WAMT108989_Hesperonatalius_maxwelli	GATAACAGCATAATCTTCTCCT-AAAGATCTTATAAAAGAGAAAGTTTGTGACCTCGATG
[truncated: 6,056 more rows]
[truncated: 1 more columns]
